# Supplementary material for: SLAPSHOT reveals rapid dynamics of extracellularly exposed proteome in response to calcium-activated plasma membrane phospholipid scrambling
Source: bioRxiv. 2023 Mar 26:2023.03.26.534250. Preprint. [Version 1] doi: 10.1101/2023.03.26.534250 (PMC10055316; doi:10.1101/2023.03.26.534250)
Supplement: Supplement 3 [file media-3.xlsx]

## Sheet: Supplementary Table 1
			CSC					SLAPSHOT
			Replicates					Replicates
Gene	ID	Protein names	1	2	3	4	5	1	2	3	4	5
PDCD6	O75340	Programmed cell death protein 6						Detected	Detected	Detected
SERPINB6	P35237	Serpin B6	Detected					Detected				Detected
HDLBP	A0A024R4E5	Vigilin				Detected		Detected	Detected	Detected	Detected	Detected
TMEM120A	A0A024R4K9	Transmembrane protein 120A							Detected	Detected
EHD1	Q9H4M9	EH domain-containing protein 1	Detected	Detected	Detected	Detected		Detected	Detected	Detected	Detected	Detected
SERPINA1	P01009	Alpha-1-antitrypsin;Short peptide from AAT
PSMA2	P25787	Proteasome subunit alpha type-2;Proteasome subunit alpha type	Detected	Detected			Detected	Detected	Detected	Detected		Detected
MICA	Q96QC4		Detected	Detected	Detected	Detected	Detected	Detected				Detected
BAG6	P46379	Large proline-rich protein BAG6						Detected	Detected	Detected	Detected	Detected
IGKV2D-40	P01614	Ig kappa chain V-II region Cum;Ig kappa chain V-II region RPMI 6410;Ig kappa chain V-II region FR
AMBRA1	Q9C0C7	Activating molecule in BECN1-regulated autophagy protein 1							Detected	Detected
EPPK1	P58107	Epiplakin	Detected	Detected	Detected	Detected		Detected	Detected		Detected	Detected
ATAD5	Q96QE3	ATPase family AAA domain-containing protein 5								Detected
APBB1	O00213	Amyloid beta A4 precursor protein-binding family B member 1						Detected		Detected		Detected
HELLS	Q9NRZ9	Lymphoid-specific helicase						Detected	Detected	Detected	Detected	Detected
DCAF13	Q9NV06	DDB1- and CUL4-associated factor 13			Detected			Detected	Detected	Detected	Detected	Detected
SLC1A3	P43003	Excitatory amino acid transporter 1;Amino acid transporter			Detected
ARIH1	Q9Y4X5	E3 ubiquitin-protein ligase ARIH1						Detected		Detected
KHSRP	Q92945	Far upstream element-binding protein 2						Detected	Detected	Detected	Detected	Detected
SDK1	Q7Z5N4	Protein sidekick-1			Detected	Detected
FKBP1A	P62942	Peptidyl-prolyl cis-trans isomerase FKBP1A;Peptidyl-prolyl cis-trans isomerase										Detected
TEX264	Q9Y6I9	Testis-expressed sequence 264 protein						Detected		Detected	Detected	Detected
PYCR2	Q96C36	Pyrroline-5-carboxylate reductase 2;Pyrroline-5-carboxylate reductase						Detected	Detected	Detected	Detected	Detected
UHRF1	Q96T88	E3 ubiquitin-protein ligase UHRF1		Detected				Detected	Detected	Detected	Detected	Detected
MRFAP1	Q9Y605	MORF4 family-associated protein 1										Detected
ERGIC2	Q96RQ1	Endoplasmic reticulum-Golgi intermediate compartment protein 2									Detected
SCAMP1	O15126	Secretory carrier-associated membrane protein 1						Detected		Detected
MAGT1	Q9H0U3	Magnesium transporter protein 1						Detected	Detected		Detected
MRPL45	Q9BRJ2	39S ribosomal protein L45, mitochondrial						Detected	Detected		Detected	Detected
VPS45	Q9NRW7	Vacuolar protein sorting-associated protein 45						Detected	Detected	Detected	Detected
MRTFA	Q969V6	MKL/myocardin-like protein 1						Detected	Detected	Detected		Detected
CTNNBL1	Q8WYA6	Beta-catenin-like protein 1									Detected
SPCS2	Q15005	Signal peptidase complex subunit 2	Detected	Detected	Detected	Detected		Detected	Detected	Detected	Detected	Detected
OSTC	Q9NRP0	Oligosaccharyltransferase complex subunit OSTC				Detected
LENG8	Q96PV6	Leukocyte receptor cluster member 8								Detected
HNRNPDL	O14979	Heterogeneous nuclear ribonucleoprotein D-like	Detected					Detected	Detected		Detected	Detected
PSMB3	P49720	Proteasome subunit beta type-3							Detected		Detected
EIF5B	O60841	Eukaryotic translation initiation factor 5B						Detected	Detected	Detected	Detected	Detected
IKBKG	A0A087X0G7	NF-kappa-B essential modulator						Detected	Detected	Detected
AK6	Q9Y3D8	Adenylate kinase isoenzyme 6			Detected			Detected	Detected			Detected
C18orf25	Q96B23	Uncharacterized protein C18orf25						Detected
PDLIM2	Q96JY6	PDZ and LIM domain protein 2						Detected	Detected	Detected		Detected
UBE2C	O00762	Ubiquitin-conjugating enzyme E2 C						Detected				Detected
MTHFD1L	Q6UB35	Monofunctional C1-tetrahydrofolate synthase, mitochondrial	Detected	Detected		Detected		Detected	Detected	Detected	Detected	Detected
CLTC	Q00610	Clathrin heavy chain 1;Clathrin heavy chain	Detected	Detected	Detected	Detected	Detected	Detected	Detected	Detected	Detected	Detected
TGM5	O43548	Protein-glutamine gamma-glutamyltransferase 5
NME4	O00746	Nucleoside diphosphate kinase, mitochondrial;Nucleoside diphosphate kinase						Detected	Detected
RRBP1	Q9P2E9	Ribosome-binding protein 1			Detected			Detected	Detected	Detected	Detected	Detected
ZMYND8	Q9ULU4-4	Protein kinase C-binding protein 1								Detected
SH3GLB1	Q9Y371	Endophilin-B1						Detected		Detected	Detected	Detected
SELENOI	Q9C0D9	Ethanolaminephosphotransferase 1						Detected
ABCB7	O75027	ATP-binding cassette sub-family B member 7, mitochondrial						Detected	Detected	Detected	Detected	Detected
PSMD1	Q99460	26S proteasome non-ATPase regulatory subunit 1							Detected	Detected	Detected	Detected
LLGL1	Q15334	Lethal(2) giant larvae protein homolog 1						Detected	Detected	Detected		Detected
RBM15	Q96T37	Putative RNA-binding protein 15		Detected			Detected	Detected	Detected	Detected	Detected	Detected
POLR2E	P19388	DNA-directed RNA polymerases I, II, and III subunit RPABC1						Detected	Detected
NDUFA10	O95299	NADH dehydrogenase [ubiquinone] 1 alpha subcomplex subunit 10, mitochondrial			Detected		Detected	Detected	Detected	Detected	Detected	Detected
INTS7	Q9NVH2	Integrator complex subunit 7						Detected	Detected	Detected	Detected
FAM83D	Q9H4H8	Protein FAM83D						Detected	Detected	Detected
RPL17	P18621	60S ribosomal protein L17	Detected	Detected	Detected	Detected	Detected	Detected	Detected	Detected	Detected	Detected
MTSS2	Q765P7	MTSS1-like protein						Detected		Detected
ITGB6	P18564	Integrin beta-6;Integrin beta	Detected	Detected	Detected	Detected	Detected	Detected		Detected	Detected	Detected
ATXN3	P54252	Ataxin-3						Detected
VTA1	Q9NP79	Vacuolar protein sorting-associated protein VTA1 homolog						Detected		Detected	Detected
SLC6A6	P31641	Sodium- and chloride-dependent taurine transporter;Transporter				Detected
APOOL	Q6UXV4	MICOS complex subunit MIC27			Detected		Detected	Detected	Detected	Detected	Detected	Detected
POLD1	P28340	DNA polymerase delta catalytic subunit;DNA polymerase		Detected	Detected	Detected		Detected	Detected	Detected	Detected	Detected
SEZ6L2	Q6UXD5	Seizure 6-like protein 2	Detected
DHX29	Q7Z478	ATP-dependent RNA helicase DHX29						Detected	Detected	Detected		Detected
SRP19	P09132	Signal recognition particle 19 kDa protein						Detected	Detected	Detected	Detected	Detected
SLIT2	O94813	Slit homolog 2 protein;Slit homolog 2 protein N-product;Slit homolog 2 protein C-product										Detected
RAVER1	Q8IY67	Ribonucleoprotein PTB-binding 1									Detected	Detected
MRM1	Q6IN84	rRNA methyltransferase 1, mitochondrial							Detected
ARHGEF18	Q6ZSZ5	Rho guanine nucleotide exchange factor 18							Detected	Detected		Detected
EIF3H	O15372	Eukaryotic translation initiation factor 3 subunit H						Detected	Detected	Detected	Detected	Detected
IDH3B	O43837	Isocitrate dehydrogenase [NAD] subunit beta, mitochondrial;Isocitrate dehydrogenase [NAD] subunit, mitochondrial	Detected	Detected	Detected	Detected		Detected	Detected	Detected	Detected	Detected
BRCC3	P46736	Lys-63-specific deubiquitinase BRCC36						Detected	Detected	Detected		Detected
PPIP5K2	O43314	Inositol hexakisphosphate and diphosphoinositol-pentakisphosphate kinase 2;Inositol hexakisphosphate and diphosphoinositol-pentakisphosphate kinase 1										Detected
KIF3A	Q9Y496	Kinesin-like protein KIF3A;Kinesin-like protein			Detected			Detected	Detected	Detected	Detected	Detected
HYOU1	A0A087X054	Hypoxia up-regulated protein 1	Detected	Detected	Detected	Detected		Detected	Detected	Detected	Detected	Detected
RBM26	Q5T8P6	RNA-binding protein 26						Detected	Detected			Detected
OXA1L	Q15070	Mitochondrial inner membrane protein OXA1L				Detected		Detected		Detected	Detected
SLC4A1AP	Q9BWU0	Kanadaptin						Detected		Detected		Detected
YTHDF3	Q7Z739	YTH domain-containing family protein 3						Detected	Detected	Detected	Detected	Detected
SELENOO	Q9BVL4	Selenoprotein O								Detected
COL6A1	P12109	Collagen alpha-1(VI) chain						Detected				Detected
ACOT1	Q86TX2	Acyl-coenzyme A thioesterase 1;Acyl-coenzyme A thioesterase 2, mitochondrial						Detected	Detected	Detected		Detected
RELA	Q04206	Transcription factor p65						Detected	Detected	Detected	Detected	Detected
OTUD6B	Q8N6M0	OTU domain-containing protein 6B						Detected
ZMIZ2	Q8NF64	Zinc finger MIZ domain-containing protein 2;Zinc finger MIZ domain-containing protein 1										Detected
NDUFA5	Q16718	NADH dehydrogenase [ubiquinone] 1 alpha subcomplex subunit 5			Detected			Detected	Detected	Detected	Detected	Detected
KLF13	Q9Y2Y9	Krueppel-like factor 13										Detected
LYPLA1	O75608	Acyl-protein thioesterase 1		Detected							Detected	Detected
ICOSLG	O75144	ICOS ligand	Detected	Detected	Detected	Detected	Detected	Detected				Detected
FNDC3A	Q9Y2H6	Fibronectin type-III domain-containing protein 3A								Detected	Detected
WTAP	Q15007	Pre-mRNA-splicing regulator WTAP								Detected
CADM1	Q9BY67	Cell adhesion molecule 1	Detected	Detected	Detected	Detected	Detected			Detected	Detected	Detected
PSME2	Q9UL46	Proteasome activator complex subunit 2						Detected	Detected	Detected	Detected	Detected
CIP2A	Q8TCG1	Protein CIP2A						Detected	Detected	Detected	Detected
WASHC4	Q2M389	WASH complex subunit 7						Detected	Detected	Detected
SPAG9	O60271	C-Jun-amino-terminal kinase-interacting protein 4										Detected
HECTD1	Q9ULT8	E3 ubiquitin-protein ligase HECTD1						Detected	Detected	Detected	Detected	Detected
PSMC6	P62333	26S protease regulatory subunit 10B	Detected	Detected	Detected	Detected		Detected	Detected	Detected	Detected	Detected
RNF114	Q9Y508	E3 ubiquitin-protein ligase RNF114						Detected	Detected	Detected	Detected	Detected
ADSL	P30566	Adenylosuccinate lyase	Detected	Detected	Detected	Detected	Detected	Detected	Detected	Detected	Detected	Detected
AAK1	A0A096LP25	AP2-associated protein kinase 1						Detected	Detected	Detected	Detected	Detected
C21orf33	A0A096LPI6							Detected		Detected	Detected	Detected
RTF2	Q9BY42	Protein RTF2 homolog						Detected	Detected	Detected	Detected	Detected
WDR18	Q9BV38	WD repeat-containing protein 18						Detected	Detected	Detected	Detected	Detected
MBNL1	Q9NR56	Muscleblind-like protein 1;Muscleblind-like protein 2;Muscleblind-like protein 3						Detected		Detected	Detected	Detected
CACHD1	Q5VU97	VWFA and cache domain-containing protein 1			Detected	Detected
VDAC2	P45880	Voltage-dependent anion-selective channel protein 2	Detected	Detected		Detected		Detected	Detected	Detected	Detected	Detected
MLST8	Q9BVC4	Target of rapamycin complex subunit LST8							Detected
STIL	Q15468	SCL-interrupting locus protein							Detected	Detected
TTN	Q8WZ42	Titin	Detected	Detected	Detected	Detected	Detected	Detected	Detected		Detected	Detected
SYNE2	Q8WXH0	Nesprin-2						Detected	Detected	Detected
ASAP1	Q9ULH1	Arf-GAP with SH3 domain, ANK repeat and PH domain-containing protein 1								Detected	Detected	Detected
MRPL19	P49406	39S ribosomal protein L19, mitochondrial				Detected					Detected
APP	P05067	Amyloid beta A4 protein;N-APP;Soluble APP-alpha;Soluble APP-beta;C99;Beta-amyloid protein 42;Beta-amyloid protein 40;C83;P3(42);P3(40);C80;Gamma-secretase C-terminal fragment 59;Gamma-secretase C-terminal fragment 57;Gamma-secretase C-terminal fragment 50;C31	Detected	Detected	Detected	Detected	Detected					Detected
MIA3	Q5JRA6	Melanoma inhibitory activity protein 3								Detected
SNX6	Q9UNH7	Sorting nexin-6;Sorting nexin-6, N-terminally processed			Detected			Detected	Detected	Detected	Detected	Detected
PCMT1	P22061	Protein-L-isoaspartate(D-aspartate) O-methyltransferase;Protein-L-isoaspartate O-methyltransferase		Detected				Detected	Detected			Detected
MYO6	A0A0A0MRM8	Unconventional myosin-VI			Detected	Detected		Detected	Detected	Detected	Detected	Detected
OGFR	Q9NZT2	Opioid growth factor receptor	Detected	Detected	Detected			Detected	Detected	Detected	Detected	Detected
KYAT3	Q6YP21	Kynurenine--oxoglutarate transaminase 3						Detected
SMARCA1	P28370	Probable global transcription activator SNF2L1			Detected		Detected	Detected	Detected	Detected	Detected	Detected
UPRT	Q96BW1	Uracil phosphoribosyltransferase homolog								Detected
SNRPC	P09234	U1 small nuclear ribonucleoprotein C						Detected			Detected	Detected
TMEM38B	Q9NVV0	Trimeric intracellular cation channel type B								Detected
WAC	Q9BTA9	WW domain-containing adapter protein with coiled-coil						Detected		Detected
ABI1	Q8IZP0	Abl interactor 1						Detected	Detected	Detected	Detected
MPP2	Q14168	MAGUK p55 subfamily member 2	Detected	Detected								Detected
MARK2	Q7KZI7	Serine/threonine-protein kinase MARK2			Detected			Detected	Detected	Detected	Detected	Detected
TBC1D22A	Q8WUA7	TBC1 domain family member 22A			Detected					Detected	Detected
IGHG1	P01857	Ig gamma-1 chain C region;Ig gamma-3 chain C region	Detected									Detected
PRKACB	P22694	cAMP-dependent protein kinase catalytic subunit beta						Detected	Detected	Detected		Detected
MBD1	Q9UIS9	Methyl-CpG-binding domain protein 1										Detected
ADCY3	O60266	Adenylate cyclase type 3			Detected	Detected	Detected
EXOC5	O00471	Exocyst complex component 5						Detected	Detected	Detected	Detected	Detected
DDX42	Q86XP3	ATP-dependent RNA helicase DDX42										Detected
TOR1AIP1	Q5JTV8	Torsin-1A-interacting protein 1						Detected	Detected	Detected		Detected
NELFE	P18615	Negative elongation factor E						Detected		Detected	Detected	Detected
PLS3	P13797	Plastin-3						Detected		Detected	Detected	Detected
NUP214	P35658	Nuclear pore complex protein Nup214			Detected			Detected	Detected	Detected		Detected
PITPNB	P48739	Phosphatidylinositol transfer protein beta isoform						Detected	Detected	Detected	Detected	Detected
DDR1	Q08345	Epithelial discoidin domain-containing receptor 1	Detected		Detected
CSTF1	Q05048	Cleavage stimulation factor subunit 1								Detected	Detected	Detected
SCAF8	Q9UPN6	Protein SCAF8								Detected		Detected
WDR36	Q8NI36	WD repeat-containing protein 36						Detected	Detected	Detected	Detected	Detected
RNF213	Q63HN8	E3 ubiquitin-protein ligase RNF213						Detected	Detected	Detected
VARS2	Q5ST30	Valine--tRNA ligase, mitochondrial						Detected
ILK	Q13418	Integrin-linked protein kinase	Detected	Detected	Detected	Detected	Detected	Detected	Detected	Detected	Detected	Detected
BTAF1	O14981	TATA-binding protein-associated factor 172							Detected	Detected	Detected
ELOVL5	Q9NYP7	Elongation of very long chain fatty acids protein 5;Elongation of very long chain fatty acids protein						Detected
ROR1	Q01973	Tyrosine-protein kinase transmembrane receptor ROR1;Tyrosine-protein kinase transmembrane receptor	Detected		Detected	Detected	Detected			Detected	Detected	Detected
NCEH1	Q6PIU2	Neutral cholesterol ester hydrolase 1									Detected
SKP2	Q13309	S-phase kinase-associated protein 2								Detected
RIPOR1	Q6ZS17	Protein FAM65A						Detected	Detected	Detected		Detected
CUL2	Q13617	Cullin-2					Detected	Detected	Detected	Detected	Detected	Detected
GSTM3	P21266	Glutathione S-transferase Mu 3								Detected	Detected	Detected
RPS6KA4	O75676	Ribosomal protein S6 kinase alpha-4;Ribosomal protein S6 kinase							Detected	Detected
ZFP91	Q96JP5	E3 ubiquitin-protein ligase ZFP91						Detected	Detected	Detected	Detected	Detected
NCAPH2	Q6IBW4	Condensin-2 complex subunit H2						Detected	Detected
PPAN	Q9NQ55	Suppressor of SWI4 1 homolog								Detected		Detected
SULT1A1	P50225	Sulfotransferase 1A1;Sulfotransferase 1A2;Sulfotransferase 1A3;Sulfotransferase 1A4;Sulfotransferase						Detected	Detected	Detected
CORO7	P57737	Coronin-7;Coronin						Detected	Detected		Detected	Detected
MED24	O75448	Mediator of RNA polymerase II transcription subunit 24								Detected
NAA15	Q9BXJ9	N-alpha-acetyltransferase 15, NatA auxiliary subunit	Detected	Detected	Detected	Detected	Detected	Detected	Detected	Detected	Detected	Detected
SRSF7	Q16629	Serine/arginine-rich splicing factor 7			Detected			Detected		Detected	Detected
LYZ	P61626	Lysozyme C;Lysozyme	Detected
COMMD4	Q9H0A8	COMM domain-containing protein 4						Detected	Detected		Detected
IGHV3OR16-9	S4R460
PWP2	Q15269	Periodic tryptophan protein 2 homolog						Detected	Detected	Detected	Detected	Detected
CYP51A1	Q16850	Lanosterol 14-alpha demethylase							Detected
NGLY1	Q96IV0	Peptide-N(4)-(N-acetyl-beta-glucosaminyl)asparagine amidase			Detected					Detected	Detected	Detected
DLG1	Q12959	Disks large homolog 1						Detected	Detected	Detected	Detected	Detected
RPSA	P08865	40S ribosomal protein SA	Detected	Detected		Detected		Detected	Detected	Detected	Detected	Detected
SYNE1	Q8NF91	Nesprin-1						Detected	Detected	Detected	Detected	Detected
PVR	P15151	Poliovirus receptor	Detected	Detected	Detected	Detected	Detected	Detected	Detected	Detected	Detected	Detected
ARL6IP4	Q66PJ3	ADP-ribosylation factor-like protein 6-interacting protein 4						Detected				Detected
DDX46	Q7L014	Probable ATP-dependent RNA helicase DDX46						Detected			Detected	Detected
HLTF	Q14527	Helicase-like transcription factor								Detected
CAST	P20810	Calpastatin						Detected		Detected		Detected
CCAR1	Q8IX12	Cell division cycle and apoptosis regulator protein 1							Detected	Detected	Detected	Detected
CHD4	Q14839	Chromodomain-helicase-DNA-binding protein 4				Detected		Detected	Detected	Detected	Detected	Detected
CD276	Q5ZPR3	CD276 antigen	Detected	Detected	Detected	Detected	Detected	Detected			Detected	Detected
ZG16B	Q96DA0	Zymogen granule protein 16 homolog B				Detected
GIT1	Q9Y2X7	ARF GTPase-activating protein GIT1						Detected	Detected	Detected	Detected	Detected
CAPNS1	P04632	Calpain small subunit 1						Detected		Detected		Detected
SFXN2	Q96NB2	Sideroflexin-2							Detected
DDOST	P39656	Dolichyl-diphosphooligosaccharide--protein glycosyltransferase 48 kDa subunit	Detected	Detected	Detected	Detected		Detected	Detected		Detected	Detected
CEPT1	Q9Y6K0	Choline/ethanolaminephosphotransferase 1							Detected
IQSEC1	Q6DN90	IQ motif and SEC7 domain-containing protein 1;IQ motif and SEC7 domain-containing protein 2								Detected
ATP6AP1	Q15904	V-type proton ATPase subunit S1			Detected		Detected				Detected
LTBP4	Q8N2S1	Latent-transforming growth factor beta-binding protein 4			Detected	Detected			Detected			Detected
CDK11B	P21127	Cyclin-dependent kinase 11B;Cyclin-dependent kinase 11A							Detected	Detected		Detected
FAP	Q12884	Prolyl endopeptidase FAP;Antiplasmin-cleaving enzyme FAP, soluble form										Detected
CAPZA2	A0A0D9SET8	F-actin-capping protein subunit alpha-2			Detected				Detected	Detected		Detected
RANBP10	Q6VN20	Ran-binding protein 10						Detected		Detected
NCAM1	A0A0D9SF30		Detected	Detected	Detected	Detected	Detected	Detected	Detected	Detected	Detected	Detected
DDX3X	O00571	ATP-dependent RNA helicase DDX3X;ATP-dependent RNA helicase DDX3Y	Detected	Detected	Detected	Detected	Detected	Detected	Detected	Detected	Detected	Detected
PKP4	Q99569	Plakophilin-4			Detected					Detected
TBL1XR1	Q9BZK7	F-box-like/WD repeat-containing protein TBL1XR1							Detected	Detected
ARFGAP2	Q8N6H7	ADP-ribosylation factor GTPase-activating protein 2									Detected	Detected
DNM1	Q05193	Dynamin-1			Detected			Detected	Detected	Detected	Detected	Detected
COQ6	Q9Y2Z9	Ubiquinone biosynthesis monooxygenase COQ6, mitochondrial						Detected		Detected
PNKP	Q96T60	Bifunctional polynucleotide phosphatase/kinase;Polynucleotide 3-phosphatase;Polynucleotide 5-hydroxyl-kinase						Detected	Detected	Detected	Detected	Detected
HADH	Q16836	Hydroxyacyl-coenzyme A dehydrogenase, mitochondrial		Detected				Detected	Detected	Detected	Detected	Detected
NTRK3	Q16288	NT-3 growth factor receptor;Tyrosine-protein kinase receptor	Detected		Detected	Detected
TBC1D24	Q9ULP9	TBC1 domain family member 24									Detected	Detected
OGDH	Q02218	2-oxoglutarate dehydrogenase, mitochondrial;2-oxoglutarate dehydrogenase-like, mitochondrial								Detected	Detected	Detected
STXBP1	P61764	Syntaxin-binding protein 1						Detected	Detected			Detected
UBE3A	Q05086	Ubiquitin-protein ligase E3A					Detected	Detected	Detected	Detected	Detected	Detected
TCF4	P15884	Transcription factor 4						Detected	Detected			Detected
HLA-DRA	P01903	HLA class II histocompatibility antigen, DR alpha chain
DIAPH1	O60610	Protein diaphanous homolog 1						Detected	Detected	Detected	Detected	Detected
PPP1R18	Q6NYC8	Phostensin			Detected			Detected	Detected	Detected	Detected	Detected
CCHCR1	Q8TD31	Coiled-coil alpha-helical rod protein 1							Detected
EHMT2	A2ABF8	Histone-lysine N-methyltransferase EHMT2							Detected	Detected	Detected
HSPA1A	P0DMV8	Heat shock 70 kDa protein 1A;Heat shock 70 kDa protein 1B				Detected	Detected	Detected		Detected	Detected	Detected
RXRB	P28702	Retinoic acid receptor RXR-beta;Retinoic acid receptor RXR-alpha										Detected
MAPT	P10636-8	Microtubule-associated protein tau;Microtubule-associated protein								Detected
OCLN	Q16625	Occludin	Detected		Detected		Detected	Detected	Detected	Detected	Detected	Detected
KANSL1	I3L233	KAT8 regulatory NSL complex subunit 1			Detected					Detected
TJP1	Q07157-2	Tight junction protein ZO-1							Detected	Detected	Detected	Detected
TSEN34	Q9BSV6	tRNA-splicing endonuclease subunit Sen34						Detected	Detected
SLC12A7	Q9Y666	Solute carrier family 12 member 7	Detected	Detected	Detected	Detected	Detected	Detected	Detected	Detected	Detected	Detected
SCRIB	Q14160	Protein scribble homolog	Detected					Detected	Detected	Detected	Detected	Detected
HLA-G	P17693	HLA class I histocompatibility antigen, alpha chain G	Detected	Detected	Detected	Detected	Detected			Detected	Detected	Detected
NXN	Q6DKJ4	Nucleoredoxin								Detected		Detected
PRAME	P78395	Melanoma antigen preferentially expressed in tumors								Detected	Detected
PUF60	Q9UHX1	Poly(U)-binding-splicing factor PUF60						Detected			Detected	Detected
PON2	Q15165	Serum paraoxonase/arylesterase 2	Detected	Detected				Detected	Detected	Detected	Detected
GPC2	Q8N158	Glypican-2;Secreted glypican-2
WDR81	Q562E7	WD repeat-containing protein 81								Detected	Detected
GPI	P06744	Glucose-6-phosphate isomerase										Detected
CLDND1	Q9NY35	Claudin domain-containing protein 1	Detected		Detected	Detected	Detected
CLN6	Q9NWW5	Ceroid-lipofuscinosis neuronal protein 6						Detected	Detected	Detected	Detected
CLASP2	O75122	CLIP-associating protein 2						Detected	Detected	Detected	Detected	Detected
EIF4G3	A0A0U1RQK7	Eukaryotic translation initiation factor 4 gamma 3						Detected	Detected	Detected		Detected
PCLAF	Q15004	PCNA-associated factor						Detected		Detected		Detected
CARMIL1	Q5VZK9	Leucine-rich repeat-containing protein 16A								Detected
SCYL2	Q6P3W7	SCY1-like protein 2						Detected
CD99L2	Q8TCZ2	CD99 antigen-like protein 2	Detected	Detected	Detected	Detected	Detected	Detected		Detected	Detected	Detected
ROCK1	Q13464	Rho-associated protein kinase 1						Detected	Detected	Detected		Detected
H2AC11	P0C0S8	Histone H2A type 1;Histone H2A type 1-J;Histone H2A.J;Histone H2A type 1-H;Histone H2A type 1-D;Histone H2A type 2-A;Histone H2A type 2-C;Histone H2A;Histone H2A type 1-C;Histone H2A type 3;Histone H2A type 1-B/E			Detected		Detected	Detected	Detected	Detected	Detected	Detected
EXOC6B	Q9Y2D4	Exocyst complex component 6B						Detected	Detected	Detected	Detected
GATAD2B	Q8WXI9	Transcriptional repressor p66-beta			Detected			Detected	Detected	Detected	Detected	Detected
TENT4A	Q5XG87	Non-canonical poly(A) RNA polymerase PAPD7								Detected
CBARP	Q8N350	Protein Dos	Detected		Detected	Detected	Detected
HLA-C	A0A1W2PRZ0		Detected	Detected	Detected	Detected	Detected	Detected		Detected	Detected	Detected
HLA-A	Q53Z42		Detected	Detected	Detected	Detected	Detected	Detected		Detected	Detected	Detected
DHX16	O60231	Putative pre-mRNA-splicing factor ATP-dependent RNA helicase DHX16						Detected	Detected
HLA-C	A0A1W2PR11		Detected	Detected	Detected	Detected	Detected	Detected		Detected	Detected	Detected
FLOT1	O75955	Flotillin-1	Detected				Detected		Detected	Detected	Detected	Detected
TAP1	Q03518	Antigen peptide transporter 1						Detected	Detected	Detected
RNF5	Q99942	E3 ubiquitin-protein ligase RNF5								Detected
LSM14A	Q8ND56	Protein LSM14 homolog A								Detected
ATP6AP2	O75787	Renin receptor						Detected	Detected
ASAH1	Q13510	Acid ceramidase;Acid ceramidase subunit alpha;Acid ceramidase subunit beta	Detected	Detected
TJP2	Q9UDY2	Tight junction protein ZO-2						Detected	Detected	Detected	Detected	Detected
EHMT1	Q9H9B1	Histone-lysine N-methyltransferase EHMT1							Detected	Detected		Detected
ACY1	Q03154	Aminoacylase-1						Detected	Detected	Detected		Detected
KIFBP	Q96EK5	KIF1-binding protein							Detected	Detected	Detected	Detected
CTSD	P07339	Cathepsin D;Cathepsin D light chain;Cathepsin D heavy chain	Detected	Detected		Detected
KIF21A	Q7Z4S6	Kinesin-like protein KIF21A;Kinesin-like protein							Detected	Detected	Detected
FARP1	Q9Y4F1	FERM, RhoGEF and pleckstrin domain-containing protein 1								Detected
CFAP92	A0A1B0GVL5	Uncharacterized protein FLJ43738			Detected
LCORL	A0A1B0GVP4				Detected				Detected	Detected	Detected
GABRB3	P28472	Gamma-aminobutyric acid receptor subunit beta-3
DPY19L1	A0A1B0GW05	Probable C-mannosyltransferase DPY19L1	Detected					Detected	Detected	Detected	Detected	Detected
IWS1	Q96ST2	Protein IWS1 homolog						Detected
MIDEAS	A0A1C7CYX1	ELM2 and SANT domain-containing protein 1						Detected	Detected	Detected	Detected	Detected
DPYSL2	A0A1C7CYX9	Dihydropyrimidinase-related protein 2	Detected	Detected	Detected	Detected		Detected	Detected	Detected	Detected	Detected
MAPK15	Q8TD08	Mitogen-activated protein kinase 15			Detected
SFXN3	Q9BWM7	Sideroflexin-3	Detected	Detected	Detected	Detected		Detected	Detected	Detected	Detected	Detected
PIGT	Q969N2	GPI transamidase component PIG-T	Detected		Detected	Detected		Detected	Detected	Detected		Detected
ARPC1B	A0A1W2PNV4			Detected				Detected	Detected	Detected		Detected
ELP4	Q96EB1	Elongator complex protein 4										Detected
JMJD1C	Q15652	Probable JmjC domain-containing histone demethylation protein 2C							Detected	Detected		Detected
ADGRL4	Q9HBW9	EGF, latrophilin and seven transmembrane domain-containing protein 1	Detected			Detected
ERGIC3	Q9Y282	Endoplasmic reticulum-Golgi intermediate compartment protein 3							Detected	Detected
BCLAF1	Q9NYF8	Bcl-2-associated transcription factor 1			Detected			Detected		Detected		Detected
FDFT1	P37268	Squalene synthase						Detected		Detected		Detected
PHLDB2	Q86SQ0	Pleckstrin homology-like domain family B member 2						Detected	Detected	Detected		Detected
SMN1	Q16637	Survival motor neuron protein						Detected	Detected	Detected
PIK3C3	Q8NEB9	Phosphatidylinositol 3-kinase catalytic subunit type 3;Phosphatidylinositol 3-kinase						Detected	Detected	Detected	Detected
HLA-A	P04439	HLA class I histocompatibility antigen, A-3 alpha chain	Detected	Detected	Detected	Detected	Detected	Detected		Detected	Detected	Detected
DDX17	Q92841	Probable ATP-dependent RNA helicase DDX17	Detected	Detected	Detected	Detected		Detected	Detected	Detected	Detected	Detected
PLPP3	O14495	Lipid phosphate phosphohydrolase 3				Detected
NFIC	P08651	Nuclear factor 1 C-type;Nuclear factor 1;Nuclear factor 1 X-type;Nuclear factor 1 B-type;Nuclear factor 1 A-type										Detected
CHCHD3	Q9NX63	MICOS complex subunit MIC19								Detected	Detected
IGHA1	P01876	Ig alpha-1 chain C region;Ig alpha-2 chain C region				Detected
PHGDH	O43175	D-3-phosphoglycerate dehydrogenase	Detected	Detected	Detected	Detected		Detected	Detected	Detected	Detected	Detected
RRM2	P31350	Ribonucleoside-diphosphate reductase subunit M2			Detected			Detected	Detected	Detected	Detected	Detected
PPT1	P50897	Palmitoyl-protein thioesterase 1	Detected					Detected	Detected	Detected
MON2	Q7Z3U7	Protein MON2 homolog								Detected	Detected
SGCE	O43556	Epsilon-sarcoglycan		Detected								Detected
SPG7	Q9UQ90	Paraplegin						Detected	Detected
HARS2	P49590	Probable histidine--tRNA ligase, mitochondrial	Detected					Detected	Detected	Detected		Detected
LRRC9	Q6ZRR7	Leucine-rich repeat-containing protein 9					Detected
SMARCA4	P51532	Transcription activator BRG1						Detected	Detected	Detected	Detected	Detected
TRMU	O75648	Mitochondrial tRNA-specific 2-thiouridylase 1								Detected
TNS1	A0A494C067	Tensin-1						Detected	Detected	Detected	Detected	Detected
SMARCE1	Q969G3	SWI/SNF-related matrix-associated actin-dependent regulator of chromatin subfamily E member 1						Detected	Detected	Detected		Detected
IFNGR1	P15260	Interferon gamma receptor 1			Detected
HEG1	A0A2R8Y4Z1				Detected		Detected					Detected
CTNNB1	P35222	Catenin beta-1	Detected	Detected	Detected	Detected	Detected	Detected	Detected	Detected	Detected	Detected
RELCH	A0A2R8Y566	LisH domain and HEAT repeat-containing protein KIAA1468						Detected	Detected	Detected
CSNK2A1	P68400	Casein kinase II subunit alpha;Casein kinase II subunit alpha 3	Detected								Detected	Detected
ATXN2	Q99700	Ataxin-2						Detected	Detected	Detected	Detected	Detected
POLR1C	O15160	DNA-directed RNA polymerases I and III subunit RPAC1				Detected		Detected	Detected	Detected	Detected	Detected
TSC2	P49815	Tuberin							Detected	Detected	Detected
ADGRB1	O14514	Brain-specific angiogenesis inhibitor 1
ATP13A3	Q9H7F0	Probable cation-transporting ATPase 13A3										Detected
UCK2	Q9BZX2	Uridine-cytidine kinase 2		Detected				Detected	Detected	Detected	Detected	Detected
RPL5	P46777	60S ribosomal protein L5	Detected	Detected	Detected	Detected	Detected	Detected	Detected	Detected	Detected	Detected
PMS2	P54278	Mismatch repair endonuclease PMS2							Detected	Detected
ERCC3	P19447	TFIIH basal transcription factor complex helicase XPB subunit							Detected	Detected
SUCLA2	Q9P2R7	Succinyl-CoA ligase [ADP-forming] subunit beta, mitochondrial					Detected	Detected	Detected	Detected	Detected	Detected
ACTB	A0A2R8Y793		Detected	Detected	Detected	Detected	Detected	Detected	Detected	Detected	Detected	Detected
CCDC88A	Q3V6T2	Girdin								Detected
HBA1	P69905	Hemoglobin subunit alpha			Detected	Detected	Detected	Detected		Detected	Detected	Detected
HBB	P68871	Hemoglobin subunit beta;LVV-hemorphin-7;Spinorphin;Hemoglobin subunit delta					Detected					Detected
PPFIA1	Q13136	Liprin-alpha-1;Liprin-alpha-2;Liprin-alpha-3							Detected	Detected		Detected
CTNNB1	A0A2R8Y7Z0		Detected	Detected	Detected	Detected	Detected	Detected	Detected	Detected	Detected	Detected
RPS14	P62263	40S ribosomal protein S14	Detected	Detected	Detected	Detected	Detected	Detected	Detected	Detected	Detected	Detected
RPS24	P62847	40S ribosomal protein S24	Detected	Detected				Detected	Detected	Detected	Detected	Detected
RPS29	P62273	40S ribosomal protein S29	Detected		Detected			Detected		Detected	Detected	Detected
PFKM	P08237	ATP-dependent 6-phosphofructokinase, muscle type		Detected	Detected		Detected	Detected	Detected	Detected	Detected	Detected
HSD17B4	P51659	Peroxisomal multifunctional enzyme type 2;(3R)-hydroxyacyl-CoA dehydrogenase;Enoyl-CoA hydratase 2						Detected				Detected
TOPBP1	Q92547	DNA topoisomerase 2-binding protein 1								Detected
SAP130	Q9H0E3	Histone deacetylase complex subunit SAP130						Detected	Detected	Detected
HDAC6	Q9UBN7	Histone deacetylase 6							Detected		Detected
CASK	O14936	Peripheral plasma membrane protein CASK						Detected		Detected		Detected
SLC33A1	A0A2R8YEX5											Detected
ABHD5	Q8WTS1	1-acylglycerol-3-phosphate O-acyltransferase ABHD5						Detected			Detected
VPS33A	Q96AX1	Vacuolar protein sorting-associated protein 33A			Detected			Detected	Detected	Detected
MICAL2	O94851-5	Protein-methionine sulfoxide oxidase MICAL2						Detected	Detected	Detected	Detected	Detected
SEC23B	Q15437	Protein transport protein Sec23B						Detected	Detected	Detected		Detected
WIZ	O95785	Protein Wiz						Detected	Detected	Detected
AP1S1	P61966	AP-1 complex subunit sigma-1A			Detected	Detected		Detected	Detected	Detected	Detected	Detected
EEF1A2	Q05639	Elongation factor 1-alpha 2	Detected	Detected	Detected	Detected		Detected	Detected	Detected	Detected	Detected
CD59	P13987	CD59 glycoprotein				Detected					Detected
KIF23	Q02241	Kinesin-like protein KIF23;Kinesin-like protein			Detected			Detected	Detected	Detected	Detected	Detected
NDUFA6	P56556	NADH dehydrogenase [ubiquinone] 1 alpha subcomplex subunit 6						Detected	Detected	Detected		Detected
PNPLA6	Q8IY17	Neuropathy target esterase							Detected	Detected
CTPS1	P17812	CTP synthase 1;CTP synthase	Detected	Detected	Detected	Detected	Detected	Detected	Detected	Detected	Detected	Detected
C8orf33	Q9H7E9	UPF0488 protein C8orf33						Detected			Detected	Detected
QSER1	Q2KHR3	Glutamine and serine-rich protein 1							Detected	Detected
CAPN5	O15484	Calpain-5								Detected
PPM1B	O75688	Protein phosphatase 1B;Protein phosphatase 1A						Detected
ABLIM1	O14639	Actin-binding LIM protein 1						Detected	Detected	Detected	Detected	Detected
RB1	P06400	Retinoblastoma-associated protein						Detected	Detected	Detected	Detected	Detected
FGFR1	P11362	Fibroblast growth factor receptor 1;Fibroblast growth factor receptor			Detected
ECE1	P42892	Endothelin-converting enzyme 1	Detected	Detected	Detected	Detected	Detected	Detected	Detected	Detected	Detected	Detected
IDE	P14735	Insulin-degrading enzyme						Detected	Detected		Detected	Detected
EPS8L2	Q9H6S3	Epidermal growth factor receptor kinase substrate 8-like protein 2						Detected	Detected	Detected
DDX10	Q13206	Probable ATP-dependent RNA helicase DDX10			Detected		Detected		Detected	Detected
AGK	Q53H12	Acylglycerol kinase, mitochondrial						Detected	Detected	Detected	Detected	Detected
DVL3	Q92997	Segment polarity protein dishevelled homolog DVL-3;Segment polarity protein dishevelled homolog DVL-2								Detected
HNRNPL	A0A3B3ITJ4							Detected	Detected	Detected	Detected	Detected
PGM1	P36871	Phosphoglucomutase-1						Detected	Detected
POLA2	Q14181	DNA polymerase alpha subunit B								Detected
RPL29	P47914	60S ribosomal protein L29	Detected	Detected			Detected	Detected	Detected	Detected		Detected
ABCD3	P28288	ATP-binding cassette sub-family D member 3	Detected		Detected		Detected	Detected	Detected	Detected	Detected	Detected
ATP5MG	O75964	ATP synthase subunit g, mitochondrial	Detected	Detected	Detected	Detected	Detected	Detected	Detected	Detected	Detected	Detected
THRAP3	Q9Y2W1	Thyroid hormone receptor-associated protein 3		Detected				Detected	Detected	Detected	Detected	Detected
SNU13	A0A3B3IUA2	NHP2-like protein 1;NHP2-like protein 1, N-terminally processed						Detected	Detected		Detected	Detected
TRIM25	Q14258	E3 ubiquitin/ISG15 ligase TRIM25					Detected	Detected	Detected	Detected	Detected	Detected
EIF2B5	Q13144	Translation initiation factor eIF-2B subunit epsilon		Detected				Detected	Detected	Detected	Detected	Detected
HM13	Q8TCT9	Minor histocompatibility antigen H13	Detected	Detected		Detected		Detected	Detected	Detected	Detected	Detected
BIRC6	A0A3B3IUB9							Detected	Detected	Detected	Detected
MSTO1	Q9BUK6	Protein misato homolog 1						Detected	Detected	Detected
PDCD11	Q14690	Protein RRP5 homolog			Detected			Detected	Detected	Detected	Detected	Detected
ARID1B	Q8NFD5	AT-rich interactive domain-containing protein 1B						Detected	Detected	Detected	Detected	Detected
MYD88	Q99836	Myeloid differentiation primary response protein MyD88						Detected	Detected	Detected		Detected
KIF18B	Q86Y91	Kinesin-like protein KIF18B						Detected		Detected
TACC3	Q9Y6A5	Transforming acidic coiled-coil-containing protein 3						Detected	Detected	Detected	Detected	Detected
MPRIP	Q6WCQ1	Myosin phosphatase Rho-interacting protein							Detected	Detected	Detected	Detected
MYADM	Q96S97	Myeloid-associated differentiation marker						Detected			Detected	Detected
DEK	P35659	Protein DEK						Detected		Detected	Detected	Detected
TBK1	Q9UHD2	Serine/threonine-protein kinase TBK1						Detected	Detected	Detected
SP3	Q02447	Transcription factor Sp3							Detected	Detected	Detected	Detected
WDFY1	Q8IWB7	WD repeat and FYVE domain-containing protein 1						Detected				Detected
PGM3	O95394	Phosphoacetylglucosamine mutase			Detected			Detected	Detected	Detected	Detected	Detected
TGM3	Q08188	Protein-glutamine gamma-glutamyltransferase E;Protein-glutamine gamma-glutamyltransferase E 50 kDa catalytic chain;Protein-glutamine gamma-glutamyltransferase E 27 kDa non-catalytic chain	Detected	Detected
NRG1	Q02297	Pro-neuregulin-1, membrane-bound isoform;Neuregulin-1	Detected	Detected	Detected	Detected	Detected
GTF2I	P78347	General transcription factor II-I							Detected	Detected	Detected	Detected
CLUH	A0A494C0R8	Clustered mitochondria protein homolog						Detected	Detected	Detected	Detected	Detected
TPP2	P29144	Tripeptidyl-peptidase 2						Detected	Detected	Detected	Detected	Detected
TBCB	Q99426	Tubulin-folding cofactor B						Detected		Detected		Detected
ITGB2	P05107	Integrin beta-2;Integrin beta
RAB33B	Q9H082	Ras-related protein Rab-33B								Detected
KRI1	Q8N9T8	Protein KRI1 homolog						Detected				Detected
STAT2	P52630	Signal transducer and activator of transcription 2								Detected
NFKB1	P19838	Nuclear factor NF-kappa-B p105 subunit;Nuclear factor NF-kappa-B p50 subunit								Detected	Detected	Detected
CHD1L	Q86WJ1	Chromodomain-helicase-DNA-binding protein 1-like						Detected	Detected	Detected
SPECC1L	Q69YQ0	Cytospin-A						Detected	Detected	Detected		Detected
LBR	Q14739	Lamin-B receptor	Detected	Detected	Detected	Detected	Detected	Detected	Detected	Detected	Detected	Detected
GTF3C3	Q9Y5Q9	General transcription factor 3C polypeptide 3						Detected	Detected	Detected	Detected	Detected
FAM83H	Q6ZRV2	Protein FAM83H								Detected
NBEAL2	Q6ZNJ1	Neurobeachin-like protein 2								Detected
SART3	Q15020	Squamous cell carcinoma antigen recognized by T-cells 3						Detected	Detected	Detected	Detected	Detected
PDIA4	P13667	Protein disulfide-isomerase A4						Detected	Detected	Detected	Detected	Detected
ESYT2	A0FGR8-2	Extended synaptotagmin-2						Detected	Detected	Detected	Detected	Detected
WDR26	A0A7I2YQQ9	WD repeat-containing protein 26							Detected	Detected		Detected
DMBT1	Q9UGM3	Deleted in malignant brain tumors 1 protein
ATR	Q13535	Serine/threonine-protein kinase ATR										Detected
CSNK1A1	P48729	Casein kinase I isoform alpha						Detected
KIAA1549L	Q6ZVL6	UPF0606 protein KIAA1549L	Detected	Detected	Detected
SRSF6	Q13247	Serine/arginine-rich splicing factor 6									Detected	Detected
NIPBL	Q6KC79	Nipped-B-like protein						Detected	Detected	Detected		Detected
ITCH	Q96J02	E3 ubiquitin-protein ligase Itchy homolog			Detected			Detected	Detected	Detected	Detected
AMPD2	Q01433	AMP deaminase 2						Detected		Detected	Detected	Detected
CDC45	O75419	Cell division control protein 45 homolog						Detected	Detected
PRIM1	P49642	DNA primase small subunit;DNA primase						Detected	Detected	Detected	Detected
RAPGEF6	Q8TEU7	Rap guanine nucleotide exchange factor 6						Detected	Detected	Detected
ACAT1	P24752	Acetyl-CoA acetyltransferase, mitochondrial	Detected	Detected	Detected			Detected	Detected	Detected	Detected	Detected
LDHB	P07195	L-lactate dehydrogenase B chain;L-lactate dehydrogenase	Detected	Detected	Detected	Detected	Detected	Detected	Detected	Detected	Detected	Detected
SACM1L	Q9NTJ5	Phosphatidylinositide phosphatase SAC1						Detected		Detected	Detected
MEN1	O00255	Menin						Detected	Detected	Detected		Detected
PRIM2	P49643	DNA primase large subunit						Detected	Detected	Detected	Detected	Detected
ARHGEF2	Q92974	Rho guanine nucleotide exchange factor 2						Detected	Detected	Detected	Detected	Detected
EED	O75530	Polycomb protein EED						Detected	Detected	Detected
NELFB	Q8WX92	Negative elongation factor B						Detected	Detected	Detected	Detected	Detected
MDH1	P40925	Malate dehydrogenase, cytoplasmic										Detected
WFS1	O76024	Wolframin						Detected	Detected	Detected	Detected	Detected
CUL4B	Q13620-1	Cullin-4B		Detected	Detected			Detected	Detected	Detected	Detected	Detected
GBF1	Q92538	Golgi-specific brefeldin A-resistance guanine nucleotide exchange factor 1						Detected	Detected	Detected	Detected	Detected
STAT1	P42224	Signal transducer and activator of transcription 1-alpha/beta;Signal transducer and activator of transcription	Detected	Detected	Detected	Detected	Detected	Detected	Detected	Detected	Detected	Detected
CUL7	Q14999	Cullin-7								Detected
MLH1	P40692	DNA mismatch repair protein Mlh1						Detected	Detected	Detected	Detected	Detected
KMT2B	Q9UMN6	Histone-lysine N-methyltransferase 2B								Detected
USP7	Q93009	Ubiquitin carboxyl-terminal hydrolase 7;Ubiquitin carboxyl-terminal hydrolase						Detected	Detected	Detected	Detected	Detected
LARS1	Q9P2J5	Leucine--tRNA ligase, cytoplasmic	Detected	Detected	Detected	Detected	Detected	Detected	Detected	Detected	Detected	Detected
SVIL	O95425	Supervillin						Detected	Detected	Detected	Detected	Detected
ADGRL2	A0A6I8PLG0	Latrophilin-2	Detected	Detected	Detected	Detected	Detected	Detected	Detected	Detected	Detected	Detected
ADGRL2	A0A6I8PRM6	Latrophilin-2	Detected	Detected	Detected	Detected	Detected	Detected	Detected	Detected	Detected	Detected
DNAJC7	Q99615	DnaJ homolog subfamily C member 7						Detected	Detected	Detected	Detected	Detected
FAT4	Q6V0I7	Protocadherin Fat 4	Detected		Detected		Detected			Detected
GOLGA2	Q08379	Golgin subfamily A member 2						Detected	Detected	Detected		Detected
ELP1	O95163	Elongator complex protein 1						Detected	Detected	Detected
KIF2A	A0A6Q8PFA6	Kinesin-like protein KIF2A						Detected	Detected	Detected	Detected	Detected
NEDD4L	Q96PU5	E3 ubiquitin-protein ligase NEDD4-like	Detected			Detected		Detected	Detected	Detected	Detected
LMNA	P02545	Prelamin-A/C;Lamin-A/C	Detected	Detected	Detected	Detected	Detected	Detected	Detected	Detected	Detected	Detected
MFN2	O95140	Mitofusin-2								Detected	Detected
PRMT7	Q9NVM4	Protein arginine N-methyltransferase 7								Detected		Detected
PAFAH1B1	P43034	Platelet-activating factor acetylhydrolase IB subunit alpha										Detected
FANCD2	Q9BXW9	Fanconi anemia group D2 protein						Detected	Detected	Detected	Detected	Detected
TFG	Q92734	Protein TFG								Detected	Detected
RAB7A	P51149	Ras-related protein Rab-7a		Detected		Detected		Detected	Detected	Detected	Detected	Detected
POLR2A	P24928	DNA-directed RNA polymerase II subunit RPB1						Detected	Detected	Detected	Detected	Detected
SLC52A2	Q9HAB3	Solute carrier family 52, riboflavin transporter, member 2	Detected		Detected		Detected
HSPB8	Q9UJY1	Heat shock protein beta-8						Detected				Detected
INF2	Q27J81	Inverted formin-2						Detected	Detected	Detected	Detected	Detected
AARS1	P49588	Alanine--tRNA ligase, cytoplasmic						Detected	Detected	Detected	Detected	Detected
HINT1	P49773	Histidine triad nucleotide-binding protein 1					Detected					Detected
SPATA5	Q8NB90	Spermatogenesis-associated protein 5	Detected	Detected		Detected		Detected	Detected	Detected	Detected	Detected
FANCI	Q9NVI1	Fanconi anemia group I protein						Detected	Detected	Detected	Detected	Detected
HARS1	P12081	Histidine--tRNA ligase, cytoplasmic	Detected					Detected	Detected	Detected		Detected
NT5C2	P49902	Cytosolic purine 5-nucleotidase						Detected		Detected
TRIP12	A0A6Q8PHK0	E3 ubiquitin-protein ligase TRIP12		Detected	Detected			Detected	Detected	Detected	Detected	Detected
GLI2	P10070	Zinc finger protein GLI2						Detected	Detected	Detected	Detected
LRRC8B	Q6P9F7	Volume-regulated anion channel subunit LRRC8B			Detected
DNAJB5	O75953	DnaJ homolog subfamily B member 5						Detected	Detected	Detected
NRXN3	Q9HDB5-2	Neurexin-3-beta;Neurexin-3-beta, soluble form;Neurexin-3-beta, C-terminal fragment;Neurexin-3			Detected	Detected	Detected
HGS	O14964	Hepatocyte growth factor-regulated tyrosine kinase substrate						Detected	Detected	Detected	Detected	Detected
ITGB1	P05556	Integrin beta-1;Integrin beta	Detected	Detected	Detected	Detected	Detected	Detected	Detected	Detected	Detected	Detected
HSPA9	P38646	Stress-70 protein, mitochondrial		Detected	Detected			Detected	Detected	Detected	Detected	Detected
NACA	E9PAV3	Nascent polypeptide-associated complex subunit alpha, muscle-specific form;Nascent polypeptide-associated complex subunit alpha						Detected		Detected	Detected	Detected
MARK3	P27448	MAP/microtubule affinity-regulating kinase 3							Detected	Detected
CTSC	P53634	Dipeptidyl peptidase 1;Dipeptidyl peptidase 1 exclusion domain chain;Dipeptidyl peptidase 1 heavy chain;Dipeptidyl peptidase 1 light chain						Detected
HNRNPA3	P51991	Heterogeneous nuclear ribonucleoprotein A3	Detected	Detected	Detected			Detected	Detected	Detected	Detected	Detected
IMPDH2	P12268	Inosine-5-monophosphate dehydrogenase 2				Detected		Detected	Detected	Detected	Detected	Detected
SGTA	O43765	Small glutamine-rich tetratricopeptide repeat-containing protein alpha						Detected		Detected		Detected
MTHFD2	P13995	Bifunctional methylenetetrahydrofolate dehydrogenase/cyclohydrolase, mitochondrial;NAD-dependent methylenetetrahydrofolate dehydrogenase;Methenyltetrahydrofolate cyclohydrolase		Detected				Detected		Detected	Detected	Detected
TWF2	Q6IBS0	Twinfilin-2						Detected				Detected
ASH1L	Q9NR48	Histone-lysine N-methyltransferase ASH1L					Detected
KPNA2	P52292	Importin subunit alpha-1	Detected	Detected	Detected	Detected	Detected	Detected	Detected	Detected	Detected	Detected
COMT	P21964	Catechol O-methyltransferase							Detected	Detected	Detected	Detected
ATP6V1G1	O75348	V-type proton ATPase subunit G 1									Detected	Detected
KIF11	P52732	Kinesin-like protein KIF11						Detected	Detected	Detected	Detected	Detected
SCFD1	Q8WVM8	Sec1 family domain-containing protein 1	Detected			Detected	Detected	Detected	Detected	Detected	Detected	Detected
NCL	P19338	Nucleolin	Detected						Detected	Detected	Detected	Detected
EIF3E	P60228	Eukaryotic translation initiation factor 3 subunit E	Detected	Detected	Detected	Detected	Detected	Detected	Detected	Detected	Detected	Detected
HNRNPA1	P09651	Heterogeneous nuclear ribonucleoprotein A1;Heterogeneous nuclear ribonucleoprotein A1, N-terminally processed;Heterogeneous nuclear ribonucleoprotein A1-like 2	Detected		Detected			Detected		Detected	Detected	Detected
NMT1	P30419	Glycylpeptide N-tetradecanoyltransferase 1										Detected
STAT3	P40763	Signal transducer and activator of transcription 3;Signal transducer and activator of transcription			Detected			Detected	Detected	Detected	Detected	Detected
ADAM9	Q13443	Disintegrin and metalloproteinase domain-containing protein 9	Detected					Detected
ZFYVE26	Q68DK2	Zinc finger FYVE domain-containing protein 26								Detected
DDX1	Q92499	ATP-dependent RNA helicase DDX1	Detected		Detected	Detected	Detected	Detected	Detected	Detected	Detected	Detected
CTSB	P07858	Cathepsin B;Cathepsin B light chain;Cathepsin B heavy chain		Detected	Detected	Detected		Detected	Detected	Detected	Detected
NDUFS2	O75306	NADH dehydrogenase [ubiquinone] iron-sulfur protein 2, mitochondrial						Detected	Detected	Detected	Detected	Detected
ZC3H13	Q5T200	Zinc finger CCCH domain-containing protein 13								Detected		Detected
HNRNPA2B1	P22626	Heterogeneous nuclear ribonucleoproteins A2/B1	Detected	Detected	Detected	Detected		Detected	Detected	Detected	Detected	Detected
LAMB1	P07942	Laminin subunit beta-1					Detected					Detected
CTSA	P10619	Lysosomal protective protein;Lysosomal protective protein 32 kDa chain;Lysosomal protective protein 20 kDa chain;Carboxypeptidase
PABPC4	Q13310	Polyadenylate-binding protein 4;Polyadenylate-binding protein			Detected			Detected	Detected	Detected	Detected	Detected
NONO	Q15233	Non-POU domain-containing octamer-binding protein	Detected	Detected	Detected	Detected	Detected	Detected	Detected	Detected	Detected	Detected
COQ8B	Q96D53	AarF domain-containing protein kinase 4							Detected	Detected
DNMT1	P26358	DNA (cytosine-5)-methyltransferase 1						Detected	Detected	Detected	Detected	Detected
MKRN2	Q9H000	Probable E3 ubiquitin-protein ligase makorin-2									Detected
PRKRA	O75569	Interferon-inducible double-stranded RNA-dependent protein kinase activator A						Detected	Detected	Detected	Detected	Detected
SRP54	P61011	Signal recognition particle 54 kDa protein						Detected				Detected
GGH	Q92820	Gamma-glutamyl hydrolase
NEK9	Q8TD19	Serine/threonine-protein kinase Nek9						Detected		Detected	Detected	Detected
NPM1	P06748	Nucleophosmin	Detected		Detected	Detected	Detected	Detected	Detected	Detected	Detected	Detected
ACO2	Q99798	Aconitate hydratase, mitochondrial						Detected	Detected	Detected	Detected	Detected
QPCTL	Q9NXS2	Glutaminyl-peptide cyclotransferase-like protein						Detected
EIF4G1	Q04637	Eukaryotic translation initiation factor 4 gamma 1		Detected	Detected	Detected		Detected	Detected	Detected	Detected	Detected
CSNK2B	P67870	Casein kinase II subunit beta			Detected	Detected				Detected		Detected
KPNA4	O00629	Importin subunit alpha-3								Detected		Detected
G3BP2	Q9UN86	Ras GTPase-activating protein-binding protein 2	Detected								Detected	Detected
EIF3I	Q13347	Eukaryotic translation initiation factor 3 subunit I	Detected	Detected	Detected	Detected		Detected	Detected	Detected	Detected	Detected
RPL19	P84098	60S ribosomal protein L19;Ribosomal protein L19	Detected		Detected	Detected		Detected	Detected	Detected	Detected	Detected
SYNCRIP	O60506-3	Heterogeneous nuclear ribonucleoprotein Q			Detected			Detected	Detected	Detected	Detected	Detected
NSD2	O96028	Histone-lysine N-methyltransferase NSD2										Detected
WASH6P	A0A7I2YQU6	WAS protein family homolog 6;Putative WAS protein family homolog 3;WAS protein family homolog 2;WAS protein family homolog 1;Putative WAS protein family homolog 4						Detected		Detected
PRPF40A	O75400	Pre-mRNA-processing factor 40 homolog A						Detected	Detected	Detected	Detected	Detected
MRPS22	P82650	28S ribosomal protein S22, mitochondrial			Detected			Detected	Detected	Detected	Detected	Detected
PRSS3	P35030	Trypsin-3
MACF1	Q9UPN3	Microtubule-actin cross-linking factor 1, isoforms 1/2/3/5	Detected	Detected		Detected			Detected	Detected	Detected	Detected
A0A7P0SNI2	A0A7P0SNI2							Detected	Detected	Detected	Detected	Detected
ARFGEF2	Q9Y6D5	Brefeldin A-inhibited guanine nucleotide-exchange protein 2						Detected	Detected	Detected	Detected
VPS53	Q5VIR6	Vacuolar protein sorting-associated protein 53 homolog								Detected
ALG5	Q9Y673	Dolichyl-phosphate beta-glucosyltransferase							Detected
CALR	P27797	Calreticulin				Detected					Detected	Detected
AATF	Q9NY61	Protein AATF						Detected	Detected	Detected
C1orf174	Q8IYL3	UPF0688 protein C1orf174						Detected		Detected	Detected	Detected
DST	Q03001	Dystonin							Detected	Detected		Detected
AKAP8	O43823	A-kinase anchor protein 8						Detected	Detected	Detected	Detected	Detected
VLDLR	P98155	Very low-density lipoprotein receptor	Detected		Detected
SNX9	Q9Y5X1	Sorting nexin-9					Detected	Detected	Detected	Detected	Detected
PPIL2	Q13356	Peptidyl-prolyl cis-trans isomerase-like 2						Detected
ACADM	P11310	Medium-chain specific acyl-CoA dehydrogenase, mitochondrial		Detected				Detected	Detected	Detected	Detected
CTSZ	Q9UBR2	Cathepsin Z									Detected	Detected
AAR2	Q9Y312	Protein AAR2 homolog						Detected	Detected	Detected
TCERG1	O14776	Transcription elongation regulator 1						Detected	Detected	Detected	Detected	Detected
CANX	P27824	Calnexin	Detected	Detected	Detected	Detected		Detected	Detected	Detected	Detected	Detected
KIAA1109	Q2LD37	Uncharacterized protein KIAA1109									Detected
DDB1	Q16531	DNA damage-binding protein 1						Detected		Detected		Detected
CTSV	O60911	Cathepsin L2
WDR62	O43379	WD repeat-containing protein 62						Detected	Detected	Detected	Detected	Detected
NAMPT	P43490	Nicotinamide phosphoribosyltransferase	Detected	Detected	Detected	Detected	Detected	Detected	Detected	Detected	Detected	Detected
DIMT1	Q9UNQ2	Probable dimethyladenosine transferase						Detected	Detected	Detected	Detected	Detected
SMPD4	Q9NXE4	Sphingomyelin phosphodiesterase 4						Detected	Detected	Detected	Detected	Detected
USP54	Q70EL1	Inactive ubiquitin carboxyl-terminal hydrolase 54								Detected
P4HB	P07237	Protein disulfide-isomerase						Detected	Detected	Detected	Detected	Detected
ACSL3	O95573	Long-chain-fatty-acid--CoA ligase 3		Detected	Detected	Detected		Detected	Detected	Detected	Detected	Detected
BSG	P35613	Basigin	Detected	Detected	Detected	Detected	Detected	Detected				Detected
ARID5B	Q14865	AT-rich interactive domain-containing protein 5B								Detected		Detected
HSP90B1	P14625	Endoplasmin	Detected	Detected	Detected	Detected		Detected	Detected	Detected	Detected	Detected
AKAP8L	Q9ULX6	A-kinase anchor protein 8-like						Detected		Detected		Detected
DLAT	P10515	Dihydrolipoyllysine-residue acetyltransferase component of pyruvate dehydrogenase complex, mitochondrial;Acetyltransferase component of pyruvate dehydrogenase complex					Detected		Detected	Detected	Detected	Detected
SLC3A2	P08195	4F2 cell-surface antigen heavy chain	Detected	Detected	Detected	Detected	Detected	Detected	Detected	Detected	Detected	Detected
DNAJC10	Q8IXB1	DnaJ homolog subfamily C member 10			Detected			Detected	Detected	Detected	Detected	Detected
VCP	P55072	Transitional endoplasmic reticulum ATPase	Detected	Detected	Detected	Detected	Detected	Detected	Detected	Detected	Detected	Detected
EIF2AK2	P19525	Interferon-induced, double-stranded RNA-activated protein kinase	Detected	Detected		Detected	Detected	Detected	Detected	Detected	Detected	Detected
ANO6	Q4KMQ2	Anoctamin-6	Detected	Detected	Detected	Detected	Detected	Detected		Detected	Detected	Detected
IFIT5	Q13325	Interferon-induced protein with tetratricopeptide repeats 5								Detected
PPIB	P23284	Peptidyl-prolyl cis-trans isomerase B										Detected
ADAR	P55265	Double-stranded RNA-specific adenosine deaminase						Detected	Detected	Detected	Detected	Detected
UBA6	A0AVT1	Ubiquitin-like modifier-activating enzyme 6						Detected	Detected	Detected	Detected	Detected
PLEKHA5	Q9HAU0	Pleckstrin homology domain-containing family A member 5						Detected	Detected	Detected	Detected	Detected
SLC22A23	A1A5C7	Solute carrier family 22 member 23			Detected
ILVBL	A1L0T0	Acetolactate synthase-like protein			Detected			Detected			Detected
PLEKHG3	A1L390	Pleckstrin homology domain-containing family G member 3						Detected	Detected	Detected	Detected	Detected
SH3PXD2B	A1X283	SH3 and PX domain-containing protein 2B						Detected			Detected
PRNP	P04156	Major prion protein	Detected	Detected	Detected	Detected	Detected	Detected		Detected	Detected	Detected
ADGRB2	O60241	Brain-specific angiogenesis inhibitor 2			Detected					Detected
MPG	P29372	DNA-3-methyladenine glycosylase								Detected		Detected
NBAS	A2RRP1	Neuroblastoma-amplified sequence								Detected
VWA8	A3KMH1	von Willebrand factor A domain-containing protein 8							Detected	Detected
SBNO1	A3KN83	Protein strawberry notch homolog 1;Protein strawberry notch homolog 2						Detected			Detected	Detected
GTPBP10	A4D1E9	GTP-binding protein 10							Detected	Detected	Detected	Detected
WDR91	A4D1P6	WD repeat-containing protein 91								Detected		Detected
CNOT1	A5YKK6	CCR4-NOT transcription complex subunit 1						Detected	Detected	Detected	Detected	Detected
MRPS16	Q9Y3D3	28S ribosomal protein S16, mitochondrial									Detected
PGP	A6NDG6	Phosphoglycolate phosphatase						Detected	Detected	Detected	Detected	Detected
HCFC1	P51610	Host cell factor 1;HCF N-terminal chain 1;HCF N-terminal chain 2;HCF N-terminal chain 3;HCF N-terminal chain 4;HCF N-terminal chain 5;HCF N-terminal chain 6;HCF C-terminal chain 1;HCF C-terminal chain 2;HCF C-terminal chain 3;HCF C-terminal chain 4;HCF C-terminal chain 5;HCF C-terminal chain 6				Detected		Detected	Detected	Detected	Detected	Detected
CALB2	P22676	Calretinin						Detected
BPNT1	O95861	3(2),5-bisphosphate nucleotidase 1						Detected	Detected
ZNF316	A6NFI3	Zinc finger protein 316							Detected	Detected	Detected	Detected
IGLON5	A6NGN9	IgLON family member 5	Detected	Detected		Detected	Detected	Detected
MROH6	A6NGR9	Maestro heat-like repeat-containing protein family member 6
GGT2	P36268	Inactive gamma-glutamyltranspeptidase 2;Gamma-glutamyltranspeptidase 1;Gamma-glutamyltranspeptidase 1 heavy chain;Gamma-glutamyltranspeptidase 1 light chain;Putative gamma-glutamyltranspeptidase 3;Putative gamma-glutamyltranspeptidase 3 heavy chain;Putative gamma-glutamyltranspeptidase 3 light chain				Detected
YIF1A	O95070	Protein YIF1A			Detected					Detected		Detected
ZMYM3	Q14202	Zinc finger MYM-type protein 3							Detected	Detected	Detected	Detected
FBLL1	A6NHQ2	rRNA/tRNA 2-O-methyltransferase fibrillarin-like protein 1	Detected	Detected	Detected		Detected	Detected	Detected	Detected	Detected	Detected
SMCHD1	A6NHR9	Structural maintenance of chromosomes flexible hinge domain-containing protein 1				Detected		Detected	Detected	Detected	Detected	Detected
RRN3P2	A6NIE6	Putative RRN3-like protein RRN3P2	Detected						Detected
METTL15	A6NJ78	Probable methyltransferase-like protein 15						Detected	Detected	Detected
MRPL23	Q16540	39S ribosomal protein L23, mitochondrial			Detected					Detected
RNPEP	Q9H4A4	Aminopeptidase B	Detected	Detected	Detected		Detected	Detected	Detected	Detected	Detected	Detected
SAC3D1	A6NKF1	SAC3 domain-containing protein 1						Detected	Detected	Detected	Detected	Detected
RGPD3	A6NKT7	RanBP2-like and GRIP domain-containing protein 3;RanBP2-like and GRIP domain-containing protein 4;RANBP2-like and GRIP domain-containing protein 8;RANBP2-like and GRIP domain-containing protein 2;RANBP2-like and GRIP domain-containing protein 1			Detected	Detected		Detected	Detected	Detected	Detected	Detected
NLGN4X	Q8N0W4	Neuroligin-4, X-linked;Neuroligin-4, Y-linked;Neuroligin-3	Detected		Detected	Detected	Detected			Detected		Detected
TP53BP1	Q12888	Tumor suppressor p53-binding protein 1							Detected	Detected		Detected
PRAF2	O60831	PRA1 family protein 2						Detected				Detected
SEC63	Q9UGP8	Translocation protein SEC63 homolog						Detected	Detected			Detected
PIP5K1A	A6PW57	Phosphatidylinositol 4-phosphate 5-kinase type-1 alpha			Detected			Detected	Detected	Detected		Detected
DNASE1L1	P49184	Deoxyribonuclease-1-like 1	Detected		Detected	Detected
A2ML1	A8K2U0	Alpha-2-macroglobulin-like protein 1
AFDN	P55196	Afadin						Detected		Detected	Detected	Detected
RPL23A	P62750	60S ribosomal protein L23a										Detected
FAM171A2	A8MVW0	Protein FAM171A2	Detected	Detected	Detected		Detected
ALDOC	P09972	Fructose-bisphosphate aldolase C;Fructose-bisphosphate aldolase						Detected				Detected
SNRPG	P62308	Small nuclear ribonucleoprotein G;Putative small nuclear ribonucleoprotein G-like protein 15
ERCC2	P18074	TFIIH basal transcription factor complex helicase XPD subunit								Detected	Detected
SEC13	P55735	Protein SEC13 homolog								Detected
MATR3	A8MXP9	Matrin-3	Detected	Detected	Detected	Detected	Detected	Detected	Detected	Detected	Detected	Detected
LUC7L	Q9NQ29	Putative RNA-binding protein Luc7-like 1			Detected			Detected	Detected	Detected		Detected
DRG2	P55039	Developmentally-regulated GTP-binding protein 2		Detected				Detected		Detected	Detected
MICALL1	Q8N3F8	MICAL-like protein 1						Detected		Detected	Detected	Detected
EIF3L	Q9Y262	Eukaryotic translation initiation factor 3 subunit L	Detected	Detected		Detected	Detected	Detected	Detected	Detected	Detected	Detected
APOBEC3B	Q9UH17	DNA dC->dU-editing enzyme APOBEC-3B										Detected
EWSR1	Q01844	RNA-binding protein EWS						Detected		Detected	Detected	Detected
UBE2I	P63279	SUMO-conjugating enzyme UBC9								Detected
CPNE1	Q99829	Copine-1						Detected	Detected	Detected
APOC3	P02656	Apolipoprotein C-III			Detected	Detected
PSMD10	O75832	26S proteasome non-ATPase regulatory subunit 10			Detected			Detected		Detected
CAPZB	P47756-2	F-actin-capping protein subunit beta	Detected	Detected				Detected	Detected	Detected	Detected	Detected
EIF4ENIF1	Q9NRA8	Eukaryotic translation initiation factor 4E transporter								Detected		Detected
ATP1A2	P50993	Sodium/potassium-transporting ATPase subunit alpha-2	Detected	Detected	Detected	Detected	Detected	Detected	Detected	Detected	Detected	Detected
PEA15	Q15121	Astrocytic phosphoprotein PEA-15						Detected		Detected		Detected
MRPL43	Q8N983	39S ribosomal protein L43, mitochondrial			Detected					Detected
PRPS1	P60891	Ribose-phosphate pyrophosphokinase 1						Detected	Detected	Detected	Detected	Detected
PALM2	Q8IXS6-2	Paralemmin-2						Detected	Detected	Detected		Detected
EXOSC1	Q9Y3B2	Exosome complex component CSL4								Detected	Detected
CD58	P19256-3	Lymphocyte function-associated antigen 3	Detected	Detected	Detected	Detected	Detected	Detected				Detected
WDR64	B1ANS9	WD repeat-containing protein 64						Detected	Detected	Detected	Detected	Detected
GTF2B	Q00403	Transcription initiation factor IIB						Detected			Detected	Detected
SOAT1	P35610	Sterol O-acyltransferase 1							Detected	Detected	Detected	Detected
EPS15	P42566	Epidermal growth factor receptor substrate 15						Detected	Detected			Detected
HNRNPC	P07910	Heterogeneous nuclear ribonucleoproteins C1/C2;Heterogeneous nuclear ribonucleoprotein C-like 3;Heterogeneous nuclear ribonucleoprotein C-like 2;Heterogeneous nuclear ribonucleoprotein C-like 4;Heterogeneous nuclear ribonucleoprotein C-like 1			Detected	Detected			Detected			Detected
JMJD6	Q6NYC1	Bifunctional arginine demethylase and lysyl-hydroxylase JMJD6
PSME3	P61289	Proteasome activator complex subunit 3						Detected		Detected	Detected	Detected
AARSD1	Q9BTE6-2	Alanyl-tRNA editing protein Aarsd1						Detected	Detected	Detected	Detected	Detected
CA12	O43570	Carbonic anhydrase 12
CDIPT	O14735	CDP-diacylglycerol--inositol 3-phosphatidyltransferase						Detected
CNN2	Q99439	Calponin-2;Calponin	Detected					Detected	Detected	Detected	Detected	Detected
RABEP2	Q9H5N1	Rab GTPase-binding effector protein 2						Detected		Detected		Detected
COPS2	P61201	COP9 signalosome complex subunit 2						Detected	Detected	Detected	Detected	Detected
SEPTIN5	Q99719	Septin-5						Detected	Detected	Detected		Detected
NDUFS1	P28331	NADH-ubiquinone oxidoreductase 75 kDa subunit, mitochondrial						Detected	Detected	Detected	Detected	Detected
SARS2	Q9NP81	Serine--tRNA ligase, mitochondrial						Detected		Detected		Detected
CS	O75390	Citrate synthase, mitochondrial;Citrate synthase						Detected		Detected		Detected
NQO1	P15559	NAD(P)H dehydrogenase [quinone] 1	Detected	Detected	Detected			Detected	Detected	Detected	Detected	Detected
RBCK1	Q9BYM8	RanBP-type and C3HC4-type zinc finger-containing protein 1								Detected
SEC61A1	P61619	Protein transport protein Sec61 subunit alpha isoform 1;Protein transport protein Sec61 subunit alpha isoform 2	Detected	Detected	Detected	Detected	Detected	Detected	Detected	Detected	Detected	Detected
ERBB2	P04626	Receptor tyrosine-protein kinase erbB-2;Receptor protein-tyrosine kinase	Detected	Detected	Detected		Detected	Detected
MTAP	Q13126	S-methyl-5-thioadenosine phosphorylase;Purine nucleoside phosphorylase						Detected		Detected	Detected	Detected
UBC	P0CG48	Polyubiquitin-C;Ubiquitin;Polyubiquitin-B;Ubiquitin;Ubiquitin-60S ribosomal protein L40;Ubiquitin;60S ribosomal protein L40;Ubiquitin-40S ribosomal protein S27a;Ubiquitin;40S ribosomal protein S27a	Detected	Detected	Detected	Detected	Detected	Detected	Detected	Detected	Detected	Detected
RCOR1	Q9UKL0	REST corepressor 1;REST corepressor 3								Detected
NME7	Q9Y5B8	Nucleoside diphosphate kinase 7						Detected	Detected	Detected		Detected
FXR1	P51114	Fragile X mental retardation syndrome-related protein 1	Detected	Detected	Detected	Detected	Detected	Detected	Detected	Detected	Detected	Detected
ILF2	Q12905	Interleukin enhancer-binding factor 2	Detected	Detected	Detected	Detected		Detected	Detected	Detected	Detected	Detected
TGFBR1	P36897	TGF-beta receptor type-1;Receptor protein serine/threonine kinase
STK26	Q9P289	Serine/threonine-protein kinase 26;Serine/threonine-protein kinase 25								Detected	Detected	Detected
DERL1	Q9BUN8	Derlin-1	Detected	Detected	Detected		Detected	Detected	Detected	Detected	Detected	Detected
ATP2C1	P98194	Calcium-transporting ATPase type 2C member 1;Calcium-transporting ATPase						Detected	Detected		Detected	Detected
CDCA5	Q96FF9	Sororin						Detected		Detected	Detected	Detected
EML4	Q9HC35	Echinoderm microtubule-associated protein-like 4			Detected			Detected	Detected	Detected	Detected	Detected
MTFP1	Q9UDX5	Mitochondrial fission process protein 1								Detected
RPA3	P35244	Replication protein A 14 kDa subunit							Detected
FRMD5	Q7Z6J6	FERM domain-containing protein 5								Detected
EPCAM	P16422	Epithelial cell adhesion molecule
PES1	O00541	Pescadillo homolog	Detected	Detected	Detected	Detected	Detected	Detected	Detected	Detected	Detected	Detected
BRD8	Q9H0E9-2	Bromodomain-containing protein 8								Detected
RAN	P62826	GTP-binding nuclear protein Ran	Detected	Detected	Detected	Detected		Detected	Detected	Detected	Detected	Detected
SEPTIN10	Q9P0V9	Septin-10						Detected	Detected	Detected	Detected	Detected
EML3	Q32P44	Echinoderm microtubule-associated protein-like 3							Detected
HNRNPLL	Q8WVV9	Heterogeneous nuclear ribonucleoprotein L-like							Detected	Detected	Detected
HBS1L	Q9Y450	HBS1-like protein						Detected	Detected	Detected	Detected
SLC6A9	P48067	Sodium- and chloride-dependent glycine transporter 1;Transporter	Detected		Detected
CPA4	Q9UI42	Carboxypeptidase A4		Detected					Detected
SMAD2	Q15796	Mothers against decapentaplegic homolog 2;Mothers against decapentaplegic homolog				Detected		Detected	Detected	Detected	Detected	Detected
ARMC8	Q8IUR7	Armadillo repeat-containing protein 8						Detected				Detected
DDX27	Q96GQ7	Probable ATP-dependent RNA helicase DDX27					Detected
CNOT3	O75175	CCR4-NOT transcription complex subunit 3						Detected	Detected	Detected
RANBP3	Q9H6Z4	Ran-binding protein 3						Detected		Detected		Detected
ETF1	P62495	Eukaryotic peptide chain release factor subunit 1	Detected					Detected	Detected	Detected		Detected
EBF2	Q9HAK2	Transcription factor COE2	Detected	Detected	Detected	Detected	Detected	Detected	Detected	Detected	Detected	Detected
NAP1L1	P55209	Nucleosome assembly protein 1-like 1						Detected		Detected		Detected
PMS1	P54277	PMS1 protein homolog 1							Detected
EPHA5	P54756	Ephrin type-A receptor 5;Receptor protein-tyrosine kinase;Ephrin type-A receptor 3	Detected	Detected	Detected	Detected	Detected	Detected	Detected	Detected	Detected	Detected
SCARB1	Q8WTV0-2	Scavenger receptor class B member 1			Detected	Detected	Detected				Detected	Detected
PCDH9	Q9HC56	Protocadherin-9					Detected					Detected
SRGAP2	O75044	SLIT-ROBO Rho GTPase-activating protein 2						Detected	Detected	Detected		Detected
TAX1BP1	Q86VP1	Tax1-binding protein 1						Detected	Detected	Detected
MPP6	Q9NZW5	MAGUK p55 subfamily member 6						Detected		Detected	Detected	Detected
AFTPH	Q6ULP2	Aftiphilin							Detected	Detected		Detected
SUMO1	P63165	Small ubiquitin-related modifier 1;Small ubiquitin-related modifier			Detected			Detected	Detected	Detected		Detected
ELOB	Q15370	Transcription elongation factor B polypeptide 2								Detected
CD8A	P01732	T-cell surface glycoprotein CD8 alpha chain			Detected
IMP4	Q96G21	U3 small nucleolar ribonucleoprotein protein IMP4	Detected			Detected			Detected		Detected	Detected
USP39	Q53GS9	U4/U6.U5 tri-snRNP-associated protein 2						Detected	Detected	Detected	Detected	Detected
SMARCD2	Q92925	SWI/SNF-related matrix-associated actin-dependent regulator of chromatin subfamily D member 2						Detected	Detected	Detected	Detected	Detected
MED16	Q9Y2X0	Mediator of RNA polymerase II transcription subunit 16							Detected	Detected	Detected
RBM12B	Q8IXT5	RNA-binding protein 12B									Detected	Detected
ANO10	Q9NW15	Anoctamin-10								Detected
ELP6	Q0PNE2	Elongator complex protein 6										Detected
SMYD5	Q6GMV2	SET and MYND domain-containing protein 5								Detected		Detected
TRIM22	Q8IYM9	E3 ubiquitin-protein ligase TRIM22						Detected	Detected			Detected
CSTA	P01040	Cystatin-A;Cystatin-A, N-terminally processed		Detected	Detected				Detected
ZC3HC1	Q86WB0	Nuclear-interacting partner of ALK								Detected
SRI	P30626	Sorcin						Detected		Detected	Detected	Detected
NCOR2	Q9Y618	Nuclear receptor corepressor 2						Detected	Detected	Detected	Detected	Detected
CBLL1	Q75N03	E3 ubiquitin-protein ligase Hakai							Detected	Detected
ORC4	O43929	Origin recognition complex subunit 4						Detected	Detected
POLR2B	P30876	DNA-directed RNA polymerase II subunit RPB2;DNA-directed RNA polymerase		Detected	Detected	Detected		Detected	Detected	Detected	Detected	Detected
CMSS1	Q9BQ75	Protein CMSS1		Detected				Detected	Detected	Detected		Detected
EIF5A	P63241	Eukaryotic translation initiation factor 5A-1;Eukaryotic translation initiation factor 5A-2;Eukaryotic translation initiation factor 5A-1-like;Eukaryotic translation initiation factor 5A	Detected					Detected			Detected	Detected
RPL37A	P61513	60S ribosomal protein L37a				Detected	Detected		Detected	Detected	Detected	Detected
IGF1R	P08069	Insulin-like growth factor 1 receptor;Insulin-like growth factor 1 receptor alpha chain;Insulin-like growth factor 1 receptor beta chain;Tyrosine-protein kinase receptor	Detected	Detected	Detected	Detected	Detected	Detected	Detected	Detected	Detected	Detected
RALB	P11234	Ras-related protein Ral-B									Detected
NAP1L4	Q99733	Nucleosome assembly protein 1-like 4						Detected		Detected		Detected
PFN2	P35080	Profilin-2	Detected					Detected	Detected	Detected	Detected	Detected
RASA4	O43374	Ras GTPase-activating protein 4;Putative Ras GTPase-activating protein 4B						Detected		Detected
TNPO3	Q9Y5L0	Transportin-3						Detected		Detected	Detected
VPS35L	Q7Z3J2	UPF0505 protein C16orf62							Detected
MAPKAPK3	Q16644	MAP kinase-activated protein kinase 3						Detected				Detected
EEFSEC	P57772	Selenocysteine-specific elongation factor						Detected		Detected		Detected
COX17	Q14061	Cytochrome c oxidase copper chaperone										Detected
APTX	Q7Z2E3	Aprataxin						Detected	Detected
JCHAIN	P01591	Immunoglobulin J chain		Detected		Detected			Detected		Detected
NMD3	Q96D46	60S ribosomal export protein NMD3					Detected	Detected	Detected	Detected	Detected	Detected
SSR3	Q9UNL2	Translocon-associated protein subunit gamma	Detected	Detected		Detected		Detected	Detected	Detected	Detected
HIGD1A	Q9Y241	HIG1 domain family member 1A, mitochondrial			Detected			Detected		Detected
FGG	P02679	Fibrinogen gamma chain										Detected
FOSL2	P15408	Fos-related antigen 2						Detected		Detected		Detected
IDI1	Q13907	Isopentenyl-diphosphate Delta-isomerase 1							Detected	Detected
ACAA1	P09110	3-ketoacyl-CoA thiolase, peroxisomal						Detected		Detected
GPS1	Q13098	COP9 signalosome complex subunit 1						Detected	Detected	Detected	Detected	Detected
ITM2C	Q9NQX7	Integral membrane protein 2C;CT-BRI3			Detected
MRPL39	Q9NYK5	39S ribosomal protein L39, mitochondrial						Detected	Detected	Detected		Detected
FAHD2A	Q96GK7	Fumarylacetoacetate hydrolase domain-containing protein 2A						Detected		Detected	Detected
APEH	P13798	Acylamino-acid-releasing enzyme		Detected				Detected	Detected	Detected
ATG4B	Q9Y4P1	Cysteine protease ATG4B						Detected	Detected
MRPS34	P82930	28S ribosomal protein S34, mitochondrial		Detected	Detected			Detected	Detected	Detected	Detected	Detected
ARVCF	O00192	Armadillo repeat protein deleted in velo-cardio-facial syndrome							Detected	Detected
KIF15	Q9NS87	Kinesin-like protein KIF15							Detected	Detected
SAMD9	Q5K651	Sterile alpha motif domain-containing protein 9						Detected		Detected
NDUFB3	O43676	NADH dehydrogenase [ubiquinone] 1 beta subcomplex subunit 3						Detected	Detected
MTPN	P58546	Myotrophin								Detected		Detected
POLR2H	P52434	DNA-directed RNA polymerases I, II, and III subunit RPABC3						Detected	Detected	Detected	Detected
RPL24	P83731	60S ribosomal protein L24		Detected	Detected	Detected			Detected	Detected	Detected
CRTAP	O75718	Cartilage-associated protein	Detected	Detected	Detected	Detected		Detected	Detected	Detected	Detected	Detected
C7orf50	Q9BRJ6	Uncharacterized protein C7orf50								Detected		Detected
ZNF143	P52747	Zinc finger protein 143							Detected	Detected
GSDME	O60443	Non-syndromic hearing impairment protein 5						Detected	Detected	Detected	Detected	Detected
TIMMDC1	Q9NPL8	Complex I assembly factor TIMMDC1, mitochondrial						Detected	Detected	Detected
ANKRD54	Q6NXT1	Ankyrin repeat domain-containing protein 54						Detected
RCC1	P18754	Regulator of chromosome condensation		Detected			Detected	Detected	Detected	Detected	Detected	Detected
PSMC2	P35998	26S protease regulatory subunit 7	Detected	Detected	Detected	Detected		Detected	Detected	Detected	Detected	Detected
RPL22L1	Q6P5R6	60S ribosomal protein L22-like 1							Detected	Detected	Detected	Detected
LCLAT1	Q6UWP7	Lysocardiolipin acyltransferase 1				Detected		Detected	Detected		Detected	Detected
PROSER2	Q86WR7	Proline and serine-rich protein 2						Detected	Detected	Detected
SUPT4H1	P63272	Transcription elongation factor SPT4						Detected
RPL32	P62910	60S ribosomal protein L32			Detected	Detected		Detected	Detected	Detected	Detected	Detected
IRAK1	P51617	Interleukin-1 receptor-associated kinase 1						Detected	Detected	Detected	Detected
ACP1	P24666	Low molecular weight phosphotyrosine protein phosphatase						Detected	Detected
HLA-B	Q2L6G2		Detected	Detected	Detected	Detected	Detected	Detected	Detected	Detected	Detected	Detected
CAMK2D	Q13557	Calcium/calmodulin-dependent protein kinase type II subunit delta						Detected	Detected	Detected	Detected	Detected
RELB	Q01201	Transcription factor RelB						Detected			Detected
HMGB2	P26583	High mobility group protein B2										Detected
HNRNPAB	Q99729-3	Heterogeneous nuclear ribonucleoprotein A/B						Detected		Detected	Detected	Detected
MFSD10	Q14728	Major facilitator superfamily domain-containing protein 10						Detected		Detected	Detected
MRPL27	Q9P0M9	39S ribosomal protein L27, mitochondrial						Detected	Detected	Detected		Detected
COPS4	Q9BT78	COP9 signalosome complex subunit 4						Detected	Detected	Detected	Detected	Detected
NDUFS6	O75380	NADH dehydrogenase [ubiquinone] iron-sulfur protein 6, mitochondrial						Detected
MAGED4	Q96JG8	Melanoma-associated antigen D4								Detected
UIMC1	Q96RL1	BRCA1-A complex subunit RAP80								Detected	Detected	Detected
HSD17B11	Q8NBQ5	Estradiol 17-beta-dehydrogenase 11							Detected		Detected	Detected
DCK	P27707	Deoxycytidine kinase						Detected	Detected	Detected		Detected
LIMCH1	Q9UPQ0-3	LIM and calponin homology domains-containing protein 1						Detected	Detected			Detected
SEPTIN11	Q9NVA2	Septin-11						Detected	Detected	Detected	Detected	Detected
SEC31A	O94979	Protein transport protein Sec31A						Detected	Detected	Detected	Detected	Detected
FNIP2	Q9P278	Folliculin-interacting protein 2					Detected
UBE2V2	Q15819	Ubiquitin-conjugating enzyme E2 variant 2;Ubiquitin-conjugating enzyme E2 variant 1						Detected
COL12A1	Q99715	Collagen alpha-1(XII) chain						Detected
COX7A2	P14406	Cytochrome c oxidase subunit 7A2, mitochondrial	Detected					Detected	Detected	Detected	Detected	Detected
MRPS27	Q92552	28S ribosomal protein S27, mitochondrial			Detected			Detected	Detected	Detected	Detected	Detected
GTF2H2C	Q6P1K8	General transcription factor IIH subunit 2-like protein;General transcription factor IIH subunit 2							Detected		Detected
EXOSC9	Q06265	Exosome complex component RRP45						Detected	Detected		Detected	Detected
SLCO4A1	Q96BD0	Solute carrier organic anion transporter family member 4A1
ZNF696	Q9H7X3	Zinc finger protein 696								Detected
NSMCE2	Q96MF7	E3 SUMO-protein ligase NSE2										Detected
DECR1	Q16698	2,4-dienoyl-CoA reductase, mitochondrial			Detected					Detected
PLPBP	O94903	Proline synthase co-transcribed bacterial homolog protein						Detected				Detected
ELOC	Q15369	Transcription elongation factor B polypeptide 1						Detected	Detected	Detected	Detected	Detected
ERLIN2	O94905	Erlin-2	Detected	Detected	Detected	Detected		Detected	Detected	Detected	Detected
DNPEP	Q9ULA0	Aspartyl aminopeptidase						Detected	Detected	Detected		Detected
IMPA1	P29218	Inositol monophosphatase 1						Detected	Detected
ERI1	Q8IV48	3-5 exoribonuclease 1								Detected	Detected
MRPL13	Q9BYD1	39S ribosomal protein L13, mitochondrial			Detected			Detected	Detected	Detected	Detected	Detected
STAU2	Q9NUL3	Double-stranded RNA-binding protein Staufen homolog 2							Detected			Detected
SKP1	P63208	S-phase kinase-associated protein 1			Detected			Detected	Detected	Detected	Detected	Detected
MTDH	Q86UE4	Protein LYRIC			Detected							Detected
NDRG1	Q92597	Protein NDRG1						Detected	Detected			Detected
COPS6	Q7L5N1	COP9 signalosome complex subunit 6						Detected	Detected	Detected
MAP4K4	E7EN19	Mitogen-activated protein kinase kinase kinase kinase 4						Detected	Detected	Detected	Detected	Detected
TOLLIP	Q9H0E2	Toll-interacting protein								Detected		Detected
LRFN4	Q6PJG9	Leucine-rich repeat and fibronectin type-III domain-containing protein 4	Detected			Detected
ADD1	P35611	Alpha-adducin						Detected		Detected	Detected	Detected
RNF14	Q9UBS8	E3 ubiquitin-protein ligase RNF14										Detected
PRPSAP2	O60256	Phosphoribosyl pyrophosphate synthase-associated protein 2	Detected	Detected	Detected			Detected	Detected	Detected	Detected
RPL14	P50914	60S ribosomal protein L14	Detected	Detected		Detected		Detected	Detected	Detected	Detected
ADAM22	Q9P0K1	Disintegrin and metalloproteinase domain-containing protein 22
RBMS1	P29558	RNA-binding motif, single-stranded-interacting protein 1;RNA-binding motif, single-stranded-interacting protein 3						Detected
ACSL1	P33121	Long-chain-fatty-acid--CoA ligase 1						Detected	Detected	Detected	Detected
PRRC2C	Q9Y520	Protein PRRC2C						Detected	Detected	Detected	Detected	Detected
CHEK1	O14757	Serine/threonine-protein kinase Chk1						Detected	Detected	Detected	Detected
PTPRM	P28827	Receptor-type tyrosine-protein phosphatase mu;Protein-tyrosine-phosphatase	Detected	Detected	Detected	Detected	Detected	Detected		Detected	Detected	Detected
NDUFV2	P19404	NADH dehydrogenase [ubiquinone] flavoprotein 2, mitochondrial						Detected
MRPS25	P82663	28S ribosomal protein S25, mitochondrial							Detected
UBA5	Q9GZZ9	Ubiquitin-like modifier-activating enzyme 5				Detected		Detected	Detected		Detected	Detected
LTF	P02788	Lactotransferrin;Lactoferricin-H;Kaliocin-1;Lactoferroxin-A;Lactoferroxin-B;Lactoferroxin-C			Detected
IDH3G	P51553	Isocitrate dehydrogenase [NAD] subunit gamma, mitochondrial;Isocitrate dehydrogenase [NAD] subunit, mitochondrial			Detected			Detected	Detected	Detected	Detected	Detected
WASHC5	Q12768	WASH complex subunit strumpellin						Detected	Detected	Detected
CD74	P04233	HLA class II histocompatibility antigen gamma chain
TUBGCP6	Q96RT7	Gamma-tubulin complex component 6								Detected
EZR	P15311	Ezrin	Detected		Detected	Detected	Detected			Detected	Detected	Detected
ACIN1	Q9UKV3	Apoptotic chromatin condensation inducer in the nucleus						Detected	Detected	Detected		Detected
MTA3	Q9BTC8	Metastasis-associated protein MTA3;Metastasis-associated protein MTA1						Detected	Detected	Detected		Detected
ZC3H18	Q86VM9	Zinc finger CCCH domain-containing protein 18						Detected	Detected	Detected		Detected
KIF13B	Q9NQT8	Kinesin-like protein KIF13B;Kinesin-like protein						Detected	Detected	Detected	Detected	Detected
PTK2	Q05397	Focal adhesion kinase 1						Detected	Detected	Detected	Detected
XPO7	Q9UIA9	Exportin-7						Detected	Detected	Detected	Detected	Detected
MAEA	Q7L5Y9	Macrophage erythroblast attacher							Detected	Detected
SDC2	P34741	Syndecan-2;Syndecan	Detected	Detected	Detected	Detected	Detected					Detected
MRPL22	Q9NWU5	39S ribosomal protein L22, mitochondrial		Detected	Detected			Detected	Detected	Detected	Detected	Detected
ITGA2	E7ESP4		Detected	Detected	Detected	Detected	Detected	Detected	Detected	Detected	Detected	Detected
PLAU	P00749	Urokinase-type plasminogen activator;Urokinase-type plasminogen activator long chain A;Urokinase-type plasminogen activator short chain A;Urokinase-type plasminogen activator chain B			Detected	Detected						Detected
DAGLB	Q8NCG7	Sn1-specific diacylglycerol lipase beta						Detected	Detected	Detected	Detected	Detected
DTX2	Q86UW9	Probable E3 ubiquitin-protein ligase DTX2								Detected		Detected
ADGRL3	Q9HAR2	Latrophilin-3	Detected	Detected	Detected	Detected
PCCB	P05166	Propionyl-CoA carboxylase beta chain, mitochondrial		Detected	Detected	Detected			Detected
MRPL3	P09001	39S ribosomal protein L3, mitochondrial			Detected			Detected	Detected	Detected		Detected
BZW2	Q9Y6E2	Basic leucine zipper and W2 domain-containing protein 2						Detected	Detected	Detected	Detected	Detected
SLCO2A1	Q92959	Solute carrier organic anion transporter family member 2A1				Detected
UGP2	E7EUC7	UTP--glucose-1-phosphate uridylyltransferase						Detected	Detected	Detected	Detected	Detected
PUS7	Q96PZ0	Pseudouridylate synthase 7 homolog						Detected				Detected
ITPRID2	P28290	Sperm-specific antigen 2								Detected
DUS2	Q9NX74	tRNA-dihydrouridine(20) synthase [NAD(P)+]-like								Detected		Detected
MAP4	E7EVA0	Microtubule-associated protein;Microtubule-associated protein 4	Detected		Detected	Detected		Detected	Detected	Detected	Detected	Detected
ATG16L1	Q676U5	Autophagy-related protein 16-1						Detected	Detected
NDST1	P52848	Bifunctional heparan sulfate N-deacetylase/N-sulfotransferase 1;Heparan sulfate N-deacetylase 1;Heparan sulfate N-sulfotransferase 1	Detected		Detected					Detected		Detected
CYFIP2	Q96F07-2	Cytoplasmic FMR1-interacting protein 2	Detected	Detected	Detected	Detected		Detected	Detected	Detected	Detected	Detected
SDAD1	Q9NVU7	Protein SDA1 homolog						Detected	Detected	Detected		Detected
IQGAP2	Q13576	Ras GTPase-activating-like protein IQGAP2	Detected			Detected		Detected	Detected		Detected	Detected
DHX36	Q9H2U1	ATP-dependent RNA helicase DHX36						Detected	Detected	Detected		Detected
NCOA2	E7EWM1	Nuclear receptor coactivator 2										Detected
EIF4B	P23588	Eukaryotic translation initiation factor 4B						Detected			Detected	Detected
DCTN1	Q14203-3	Dynactin subunit 1	Detected	Detected	Detected			Detected	Detected	Detected	Detected	Detected
CHTF18	Q8WVB6	Chromosome transmission fidelity protein 18 homolog						Detected	Detected	Detected
HK2	P52789	Hexokinase-2;Hexokinase						Detected	Detected	Detected	Detected	Detected
RBBP7	Q16576	Histone-binding protein RBBP7						Detected	Detected	Detected	Detected	Detected
TNC	P24821	Tenascin			Detected		Detected
NLN	Q9BYT8	Neurolysin, mitochondrial						Detected		Detected	Detected
FLT4	P35916	Vascular endothelial growth factor receptor 3;Receptor protein-tyrosine kinase			Detected		Detected
CRMP1	Q14194	Dihydropyrimidinase-related protein 1	Detected	Detected	Detected	Detected		Detected	Detected	Detected	Detected	Detected
MYO1B	O43795	Unconventional myosin-Ib	Detected	Detected	Detected		Detected	Detected	Detected	Detected	Detected
MRPS17	Q9Y2R5	28S ribosomal protein S17, mitochondrial									Detected	Detected
SRP9	P49458	Signal recognition particle 9 kDa protein						Detected		Detected		Detected
FUBP1	Q96AE4	Far upstream element-binding protein 1						Detected		Detected	Detected	Detected
CDCA2	Q69YH5	Cell division cycle-associated protein 2						Detected	Detected	Detected	Detected	Detected
DLD	P09622	Dihydrolipoyl dehydrogenase, mitochondrial;Dihydrolipoyl dehydrogenase	Detected	Detected				Detected	Detected	Detected		Detected
NUP155	O75694	Nuclear pore complex protein Nup155					Detected	Detected	Detected	Detected	Detected	Detected
TBL2	Q9Y4P3	Transducin beta-like protein 2						Detected			Detected	Detected
NOP14	P78316	Nucleolar protein 14			Detected				Detected	Detected		Detected
GSTK1	Q9Y2Q3	Glutathione S-transferase kappa 1							Detected
AP2M1	Q96CW1	AP-2 complex subunit mu			Detected		Detected	Detected	Detected	Detected	Detected	Detected
SCN5A	K4DIA1	Sodium channel protein;Sodium channel protein type 5 subunit alpha
EPHA4	P54764	Ephrin type-A receptor 4;Receptor protein-tyrosine kinase			Detected	Detected	Detected			Detected	Detected	Detected
RASA1	P20936	Ras GTPase-activating protein 1								Detected
MAP1A	P78559	Microtubule-associated protein 1A;MAP1A heavy chain;MAP1 light chain LC2				Detected			Detected	Detected	Detected	Detected
TSN	Q15631	Translin						Detected		Detected	Detected	Detected
RPS6KA1	Q15418	Ribosomal protein S6 kinase alpha-1;Ribosomal protein S6 kinase						Detected	Detected		Detected	Detected
COPS8	Q99627	COP9 signalosome complex subunit 8						Detected		Detected
CALD1	Q05682-4	Caldesmon			Detected			Detected	Detected	Detected	Detected	Detected
NDUFB9	Q9Y6M9	NADH dehydrogenase [ubiquinone] 1 beta subcomplex subunit 9						Detected		Detected
NCAPH	Q15003	Condensin complex subunit 2			Detected	Detected		Detected	Detected	Detected	Detected	Detected
POLR3C	Q9BUI4	DNA-directed RNA polymerase III subunit RPC3						Detected	Detected	Detected	Detected
SUN1	O94901	SUN domain-containing protein 1							Detected	Detected	Detected	Detected
LANCL1	O43813	LanC-like protein 1						Detected	Detected			Detected
MERTK	Q12866	Tyrosine-protein kinase Mer;Receptor protein-tyrosine kinase	Detected	Detected	Detected	Detected		Detected		Detected	Detected
MTCH2	E9PIE4		Detected			Detected		Detected	Detected	Detected	Detected	Detected
NEU1	Q99519	Sialidase-1						Detected
TP53I11	O14683	Tumor protein p53-inducible protein 11						Detected	Detected		Detected
THY1	P04216	Thy-1 membrane glycoprotein	Detected	Detected	Detected	Detected	Detected					Detected
HAX1	O00165	HCLS1-associated protein X-1						Detected		Detected	Detected
SAMD1	Q6SPF0	Atherin						Detected	Detected	Detected
TCP11L1	Q9NUJ3	T-complex protein 11-like protein 1						Detected
UBXN1	Q04323	UBX domain-containing protein 1						Detected	Detected
MAPK3	P27361	Mitogen-activated protein kinase 3;Mitogen-activated protein kinase						Detected	Detected		Detected
CLNS1A	P54105	Methylosome subunit pICln			Detected			Detected		Detected		Detected
SLC25A22	Q9H936	Mitochondrial glutamate carrier 1;Mitochondrial glutamate carrier 2		Detected					Detected	Detected	Detected	Detected
TMEM126B	Q8IUX1	Complex I assembly factor TMEM126B, mitochondrial								Detected
PPP6R3	Q5H9R7	Serine/threonine-protein phosphatase 6 regulatory subunit 3							Detected	Detected	Detected	Detected
PRMT1	Q99873	Protein arginine N-methyltransferase 1	Detected			Detected		Detected	Detected	Detected	Detected	Detected
NDUFS8	O00217	NADH dehydrogenase [ubiquinone] iron-sulfur protein 8, mitochondrial								Detected
DPP3	Q9NY33	Dipeptidyl peptidase 3
UBTF	P17480	Nucleolar transcription factor 1						Detected				Detected
TMEM123	Q8N131	Porimin	Detected	Detected		Detected
NEDD8	Q15843	NEDD8								Detected	Detected	Detected
MTFR1L	Q9H019	Mitochondrial fission regulator 1-like							Detected	Detected
EIF1AD	Q8N9N8	Probable RNA-binding protein EIF1AD						Detected
NPEPPS	P55786	Puromycin-sensitive aminopeptidase	Detected	Detected	Detected	Detected		Detected	Detected	Detected	Detected	Detected
RPL27A	P46776	60S ribosomal protein L27a	Detected		Detected			Detected	Detected	Detected
CSTF3	Q12996	Cleavage stimulation factor subunit 3						Detected	Detected		Detected	Detected
PRDM10	Q9NQV6	PR domain zinc finger protein 10								Detected
TCIRG1	Q13488	V-type proton ATPase 116 kDa subunit a isoform 3;V-type proton ATPase subunit a						Detected	Detected	Detected	Detected	Detected
SMAP	O00193	Small acidic protein						Detected
EMSY	Q7Z589	Protein EMSY							Detected	Detected	Detected
HSF1	Q00613	Heat shock factor protein 1										Detected
CD151	P48509	CD151 antigen;Tetraspanin			Detected	Detected	Detected
LMO7	Q8WWI1	LIM domain only protein 7						Detected	Detected	Detected		Detected
LGALS8	O00214	Galectin-8;Galectin
FAR1	Q8WVX9	Fatty acyl-CoA reductase 1			Detected			Detected	Detected	Detected	Detected	Detected
ZFPL1	O95159	Zinc finger protein-like 1									Detected	Detected
EXOSC4	Q9NPD3	Exosome complex component RRP41		Detected				Detected	Detected		Detected
KNL1	Q8NG31	Protein CASC5							Detected	Detected	Detected
DERA	Q9Y315	Deoxyribose-phosphate aldolase	Detected					Detected		Detected	Detected	Detected
RRP8	O43159	Ribosomal RNA-processing protein 8										Detected
RAE1	P78406	mRNA export factor						Detected		Detected	Detected	Detected
PTPMT1	Q8WUK0	Phosphatidylglycerophosphatase and protein-tyrosine phosphatase 1			Detected						Detected
VPS28	Q9UK41	Vacuolar protein sorting-associated protein 28 homolog						Detected		Detected
PHF1	O43189-2	PHD finger protein 1						Detected		Detected
PFDN4	Q9NQP4	Prefoldin subunit 4						Detected
FAU	P62861	40S ribosomal protein S30										Detected
NARS2	Q96I59	Probable asparagine--tRNA ligase, mitochondrial							Detected	Detected
TRIM29	Q14134	Tripartite motif-containing protein 29										Detected
FRG1	Q14331	Protein FRG1						Detected
SCYL1	Q96KG9	N-terminal kinase-like protein						Detected	Detected	Detected	Detected
SLC43A3	Q8NBI5	Solute carrier family 43 member 3	Detected	Detected	Detected	Detected	Detected				Detected	Detected
PARVA	Q9NVD7	Alpha-parvin						Detected	Detected	Detected	Detected	Detected
RABL6	Q3YEC7	Rab-like protein 6						Detected	Detected	Detected
TRRAP	F2Z2U4	Transformation/transcription domain-associated protein						Detected	Detected	Detected		Detected
RPL35	P42766	60S ribosomal protein L35				Detected	Detected	Detected	Detected		Detected	Detected
TALDO1	P37837	Transaldolase						Detected	Detected		Detected
ADA	P00813	Adenosine deaminase						Detected	Detected	Detected
WNK1	Q9H4A3	Serine/threonine-protein kinase WNK1								Detected		Detected
LAMTOR1	Q6IAA8	Ragulator complex protein LAMTOR1						Detected			Detected
PSMD9	O00233	26S proteasome non-ATPase regulatory subunit 9						Detected	Detected	Detected		Detected
ATE1	F5GXE4	Arginyl-tRNA--protein transferase 1								Detected	Detected	Detected
BPTF	Q12830	Nucleosome-remodeling factor subunit BPTF							Detected	Detected		Detected
NDUFS7	O75251	NADH dehydrogenase [ubiquinone] iron-sulfur protein 7, mitochondrial	Detected		Detected			Detected	Detected
REXO2	Q9Y3B8	Oligoribonuclease, mitochondrial						Detected
STRN4	Q9NRL3	Striatin-4								Detected	Detected	Detected
ATP6V0D1	P61421	V-type proton ATPase subunit d 1				Detected		Detected	Detected	Detected	Detected	Detected
PXN	P49023	Paxillin				Detected	Detected	Detected	Detected	Detected	Detected	Detected
DTL	Q9NZJ0	Denticleless protein homolog									Detected
DCP1B	Q8IZD4	mRNA-decapping enzyme 1B								Detected		Detected
VPS33B	Q9H267	Vacuolar protein sorting-associated protein 33B						Detected	Detected	Detected
CLIP1	P30622	CAP-Gly domain-containing linker protein 1							Detected	Detected
POLE	Q07864	DNA polymerase epsilon catalytic subunit A;DNA polymerase						Detected	Detected	Detected
NAA40	Q86UY6	N-alpha-acetyltransferase 40							Detected	Detected
LTBR	P36941	Tumor necrosis factor receptor superfamily member 3
BCAT1	P54687	Branched-chain-amino-acid aminotransferase, cytosolic						Detected				Detected
MTHFD1	P11586	C-1-tetrahydrofolate synthase, cytoplasmic;Methylenetetrahydrofolate dehydrogenase;Methenyltetrahydrofolate cyclohydrolase;Formyltetrahydrofolate synthetase;C-1-tetrahydrofolate synthase, cytoplasmic, N-terminally processed	Detected	Detected	Detected	Detected	Detected	Detected	Detected	Detected	Detected	Detected
SEC23A	Q15436	Protein transport protein Sec23A						Detected	Detected	Detected		Detected
TSG101	Q99816	Tumor susceptibility gene 101 protein						Detected	Detected	Detected	Detected	Detected
MAP3K4	Q9Y6R4	Mitogen-activated protein kinase kinase kinase 4								Detected
TUBA1C	Q9BQE3	Tubulin alpha-1C chain	Detected	Detected	Detected	Detected	Detected	Detected	Detected	Detected	Detected	Detected
LSAMP	Q13449	Limbic system-associated membrane protein
GRSF1	Q12849	G-rich sequence factor 1						Detected	Detected	Detected	Detected	Detected
CPSF7	Q8N684	Cleavage and polyadenylation specificity factor subunit 7		Detected			Detected	Detected	Detected	Detected	Detected	Detected
B2M	P61769	Beta-2-microglobulin;Beta-2-microglobulin form pI 5.3			Detected	Detected	Detected				Detected	Detected
SLC8A2	Q9UPR5	Sodium/calcium exchanger 2			Detected
MAGOH	P61326	Protein mago nashi homolog;Protein mago nashi homolog 2						Detected		Detected	Detected	Detected
TRPV4	Q9HBA0	Transient receptor potential cation channel subfamily V member 4
LRP6	O75581	Low-density lipoprotein receptor-related protein 6	Detected	Detected	Detected	Detected	Detected					Detected
XRCC1	P18887	DNA repair protein XRCC1						Detected				Detected
TINAGL1	Q9GZM7	Tubulointerstitial nephritis antigen-like										Detected
PDE12	Q6L8Q7	2,5-phosphodiesterase 12						Detected	Detected	Detected		Detected
ST13	P50502	Hsc70-interacting protein;Putative protein FAM10A4;Putative protein FAM10A5						Detected		Detected		Detected
POLDIP3	Q9BY77	Polymerase delta-interacting protein 3		Detected	Detected			Detected	Detected	Detected	Detected	Detected
SELENOK	Q9Y6D0	Selenoprotein K								Detected	Detected
CD63	P08962	CD63 antigen;Tetraspanin	Detected			Detected
CAD	P27708	CAD protein;Glutamine-dependent carbamoyl-phosphate synthase;Aspartate carbamoyltransferase;Dihydroorotase	Detected	Detected	Detected	Detected	Detected	Detected	Detected	Detected	Detected	Detected
MYG1	Q9HB07	UPF0160 protein MYG1, mitochondrial						Detected	Detected	Detected	Detected	Detected
CNOT2	Q9NZN8	CCR4-NOT transcription complex subunit 2							Detected	Detected	Detected
COPZ1	P61923	Coatomer subunit zeta-1				Detected		Detected	Detected	Detected	Detected	Detected
KANSL2	Q9H9L4	KAT8 regulatory NSL complex subunit 2						Detected	Detected
TFCP2	Q12800	Alpha-globin transcription factor CP2;Upstream-binding protein 1								Detected
SCAF11	Q99590	Protein SCAF11						Detected	Detected	Detected		Detected
GIT2	Q14161	ARF GTPase-activating protein GIT2								Detected	Detected	Detected
VPS29	Q9UBQ0	Vacuolar protein sorting-associated protein 29	Detected				Detected	Detected	Detected	Detected		Detected
PPP1CC	P36873	Serine/threonine-protein phosphatase PP1-gamma catalytic subunit;Serine/threonine-protein phosphatase								Detected	Detected	Detected
ARL1	P40616	ADP-ribosylation factor-like protein 1			Detected	Detected				Detected	Detected	Detected
PRKAG1	P54619-3	5-AMP-activated protein kinase subunit gamma-1		Detected		Detected		Detected	Detected	Detected	Detected	Detected
SARNP	P82979	SAP domain-containing ribonucleoprotein										Detected
CPM	P14384	Carboxypeptidase M			Detected		Detected	Detected				Detected
AK2	P54819	Adenylate kinase 2, mitochondrial;Adenylate kinase 2, mitochondrial, N-terminally processed;Adenylate kinase 2, mitochondrial						Detected		Detected	Detected	Detected
MYL6	P60660	Myosin light polypeptide 6	Detected	Detected	Detected	Detected		Detected	Detected	Detected	Detected	Detected
APOA1	P02647	Apolipoprotein A-I;Proapolipoprotein A-I;Truncated apolipoprotein A-I										Detected
NRBP1	Q9UHY1	Nuclear receptor-binding protein								Detected	Detected	Detected
UBAP2L	Q14157	Ubiquitin-associated protein 2-like			Detected			Detected	Detected	Detected	Detected	Detected
BABAM2	Q9NXR7	BRCA1-A complex subunit BRE								Detected
MRE11	P49959	Double-strand break repair protein MRE11A						Detected	Detected	Detected
RTN4	Q9NQC3	Reticulon-4;Reticulon	Detected			Detected		Detected	Detected	Detected	Detected	Detected
IGF2BP2	Q9Y6M1	Insulin-like growth factor 2 mRNA-binding protein 2	Detected	Detected	Detected	Detected	Detected	Detected	Detected	Detected	Detected	Detected
CCDC93	Q567U6	Coiled-coil domain-containing protein 93						Detected	Detected	Detected		Detected
CLASP1	Q7Z460	CLIP-associating protein 1						Detected	Detected	Detected	Detected	Detected
INTS4	Q96HW7	Integrator complex subunit 4							Detected	Detected
EIF2A	Q9BY44	Eukaryotic translation initiation factor 2A;Eukaryotic translation initiation factor 2A, N-terminally processed						Detected			Detected	Detected
DDX31	Q9H8H2	Probable ATP-dependent RNA helicase DDX31							Detected
CKAP2L	Q8IYA6	Cytoskeleton-associated protein 2-like						Detected	Detected	Detected
NDRG3	Q9UGV2	Protein NDRG3						Detected	Detected	Detected	Detected	Detected
TM4SF1	F8WF27	Transmembrane 4 L6 family member 1				Detected	Detected
ARPC4	P59998	Actin-related protein 2/3 complex subunit 4		Detected	Detected	Detected		Detected	Detected	Detected	Detected	Detected
THOC5	Q13769	THO complex subunit 5 homolog						Detected				Detected
MYO5A	Q9Y4I1	Unconventional myosin-Va							Detected	Detected
CPSF6	Q16630	Cleavage and polyadenylation specificity factor subunit 6						Detected	Detected	Detected	Detected	Detected
NDUFV1	P49821	NADH dehydrogenase [ubiquinone] flavoprotein 1, mitochondrial	Detected	Detected				Detected	Detected	Detected		Detected
PARP2	Q9UGN5	Poly [ADP-ribose] polymerase 2						Detected		Detected
GSDMD	P57764	Gasdermin-D			Detected	Detected		Detected	Detected	Detected	Detected	Detected
API5	Q9BZZ5	Apoptosis inhibitor 5						Detected	Detected			Detected
GAS2L3	Q86XJ1	GAS2-like protein 3								Detected
MED15	Q96RN5	Mediator of RNA polymerase II transcription subunit 15						Detected		Detected	Detected	Detected
FCF1	Q9Y324	rRNA-processing protein FCF1 homolog										Detected
GOLT1B	Q9Y3E0	Vesicle transport protein GOT1B			Detected			Detected	Detected
WARS1	P23381	Tryptophan--tRNA ligase, cytoplasmic;T1-TrpRS;T2-TrpRS		Detected				Detected	Detected	Detected
PSMA6	P60900	Proteasome subunit alpha type-6;Proteasome subunit alpha type									Detected	Detected
ZFP36L1	Q07352	Zinc finger protein 36, C3H1 type-like 1								Detected	Detected	Detected
ATP5MF-PTCD1	G3V325	ATP synthase subunit f, mitochondrial	Detected	Detected				Detected	Detected		Detected	Detected
KLC1	G3V3H3	Kinesin light chain 1						Detected	Detected	Detected	Detected	Detected
LTBP2	Q14767	Latent-transforming growth factor beta-binding protein 2	Detected		Detected	Detected	Detected
VIPAS39	Q9H9C1	Spermatogenesis-defective protein 39 homolog							Detected		Detected
DDX24	Q9GZR7	ATP-dependent RNA helicase DDX24			Detected	Detected		Detected	Detected	Detected	Detected	Detected
CDK2	P24941	Cyclin-dependent kinase 2	Detected	Detected	Detected	Detected		Detected	Detected	Detected	Detected	Detected
TEP1	Q99973	Telomerase protein component 1							Detected	Detected
ZNF512	Q96ME7	Zinc finger protein 512
TRAM1	Q15629	Translocating chain-associated membrane protein 1									Detected
SMARCB1	Q12824	SWI/SNF-related matrix-associated actin-dependent regulator of chromatin subfamily B member 1				Detected		Detected	Detected	Detected	Detected
USP11	G5E9A6	Ubiquitin carboxyl-terminal hydrolase;Ubiquitin carboxyl-terminal hydrolase 11		Detected	Detected			Detected	Detected	Detected	Detected	Detected
CPSF3	Q9UKF6	Cleavage and polyadenylation specificity factor subunit 3						Detected	Detected	Detected	Detected	Detected
ARAP3	Q8WWN8	Arf-GAP with Rho-GAP domain, ANK repeat and PH domain-containing protein 3								Detected
SEC24C	P53992	Protein transport protein Sec24C				Detected	Detected	Detected	Detected	Detected	Detected	Detected
CDC27	P30260	Cell division cycle protein 27 homolog						Detected	Detected	Detected	Detected	Detected
HNRNPH1	P31943	Heterogeneous nuclear ribonucleoprotein H;Heterogeneous nuclear ribonucleoprotein H, N-terminally processed	Detected	Detected	Detected		Detected	Detected	Detected	Detected	Detected	Detected
CDSN	Q15517	Corneodesmosin
CEP170	Q5SW79	Centrosomal protein of 170 kDa						Detected	Detected	Detected		Detected
ZYX	Q15942	Zyxin					Detected	Detected	Detected	Detected	Detected	Detected
DPM1	O60762	Dolichol-phosphate mannosyltransferase subunit 1	Detected	Detected	Detected	Detected	Detected	Detected	Detected	Detected	Detected
PHF8	Q9UPP1	Histone lysine demethylase PHF8								Detected
IL10RB	Q08334	Interleukin-10 receptor subunit beta			Detected		Detected
COMMD3	Q9UBI1	COMM domain-containing protein 3								Detected
FIBCD1	Q8N539	Fibrinogen C domain-containing protein 1			Detected	Detected
SH3PXD2A	Q5TCZ1	SH3 and PX domain-containing protein 2A						Detected	Detected
SLC23A2	Q9UGH3	Solute carrier family 23 member 2	Detected			Detected
RPL36A	P83881	60S ribosomal protein L36a			Detected	Detected		Detected	Detected	Detected	Detected	Detected
DBNL	Q9UJU6	Drebrin-like protein						Detected		Detected		Detected
UFM1	P61960	Ubiquitin-fold modifier 1				Detected		Detected	Detected	Detected	Detected	Detected
RASAL2	Q9UJF2	Ras GTPase-activating protein nGAP							Detected	Detected		Detected
TNRC6B	Q9UPQ9-1	Trinucleotide repeat-containing gene 6B protein						Detected	Detected	Detected		Detected
PISD	Q9UG56	Phosphatidylserine decarboxylase proenzyme;Phosphatidylserine decarboxylase alpha chain;Phosphatidylserine decarboxylase beta chain								Detected	Detected
TBC1D1	Q86TI0	TBC1 domain family member 1						Detected	Detected	Detected	Detected
UTP15	Q8TED0	U3 small nucleolar RNA-associated protein 15 homolog	Detected	Detected				Detected	Detected	Detected
COPB2	P35606	Coatomer subunit beta						Detected	Detected		Detected	Detected
ARHGEF10	O15013	Rho guanine nucleotide exchange factor 10								Detected
PABPC1	P11940	Polyadenylate-binding protein 1;Polyadenylate-binding protein		Detected	Detected			Detected	Detected	Detected	Detected	Detected
VPS37A	Q8NEZ2	Vacuolar protein sorting-associated protein 37A								Detected
INTS8	Q75QN2	Integrator complex subunit 8								Detected
TAGLN	Q01995	Transgelin	Detected									Detected
TKFC	Q3LXA3	Bifunctional ATP-dependent dihydroxyacetone kinase/FAD-AMP lyase (cyclizing);ATP-dependent dihydroxyacetone kinase;FAD-AMP lyase (cyclizing)						Detected	Detected			Detected
RUFY2	Q8WXA3	RUN and FYVE domain-containing protein 2							Detected	Detected	Detected
EIF3F	O00303	Eukaryotic translation initiation factor 3 subunit F	Detected	Detected	Detected	Detected		Detected	Detected	Detected	Detected	Detected
ZNRD2	O60232	Sjoegren syndrome/scleroderma autoantigen 1						Detected	Detected	Detected	Detected
PUM1	Q14671	Pumilio homolog 1						Detected	Detected	Detected	Detected	Detected
JAM2	P57087	Junctional adhesion molecule B	Detected
CRIP2	P52943	Cysteine-rich protein 2						Detected		Detected	Detected	Detected
HADHA	P40939	Trifunctional enzyme subunit alpha, mitochondrial;Long-chain enoyl-CoA hydratase;Long chain 3-hydroxyacyl-CoA dehydrogenase	Detected	Detected	Detected	Detected	Detected	Detected	Detected	Detected	Detected	Detected
YARS2	Q9Y2Z4	Tyrosine--tRNA ligase, mitochondrial;Tyrosine--tRNA ligase		Detected	Detected			Detected	Detected	Detected
RBM19	Q9Y4C8	Probable RNA-binding protein 19							Detected		Detected
YY1	P25490	Transcriptional repressor protein YY1						Detected	Detected
DUT	P33316	Deoxyuridine 5-triphosphate nucleotidohydrolase, mitochondrial						Detected	Detected			Detected
RPL28	P46779	60S ribosomal protein L28	Detected	Detected	Detected	Detected	Detected	Detected	Detected	Detected	Detected	Detected
PRC1	O43663	Protein regulator of cytokinesis 1								Detected
TRIP4	Q15650	Activating signal cointegrator 1								Detected	Detected
RABGGTA	Q92696	Geranylgeranyl transferase type-2 subunit alpha						Detected		Detected
DMXL2	Q8TDJ6	DmX-like protein 2								Detected
SEMA4B	Q9NPR2	Semaphorin-4B
ANKRD17	O75179	Ankyrin repeat domain-containing protein 17						Detected	Detected	Detected	Detected	Detected
CTDSPL2	Q05D32	CTD small phosphatase-like protein 2						Detected				Detected
USP3	Q9Y6I4	Ubiquitin carboxyl-terminal hydrolase 3;Ubiquitin carboxyl-terminal hydrolase							Detected			Detected
RPS27L	Q71UM5	40S ribosomal protein S27-like;40S ribosomal protein S27	Detected	Detected	Detected	Detected		Detected	Detected	Detected	Detected	Detected
RAB8B	Q92930	Ras-related protein Rab-8B	Detected	Detected		Detected		Detected	Detected	Detected	Detected	Detected
SEC11A	P67812	Signal peptidase complex catalytic subunit SEC11A;Signal peptidase complex catalytic subunit SEC11	Detected	Detected	Detected	Detected		Detected	Detected	Detected	Detected
BLM	P54132	Bloom syndrome protein				Detected		Detected	Detected	Detected	Detected	Detected
CCNB2	O95067	G2/mitotic-specific cyclin-B2							Detected	Detected	Detected
SRPK1	Q96SB4	SRSF protein kinase 1								Detected	Detected	Detected
SNAP23	O00161	Synaptosomal-associated protein 23;Synaptosomal-associated protein						Detected		Detected	Detected	Detected
MSLN	Q13421	Mesothelin;Megakaryocyte-potentiating factor;Mesothelin, cleaved form	Detected		Detected	Detected	Detected					Detected
SPNS1	Q9H2V7	Protein spinster homolog 1								Detected
TCF25	Q9BQ70	Transcription factor 25						Detected	Detected	Detected	Detected	Detected
COX4I1	P13073	Cytochrome c oxidase subunit 4 isoform 1, mitochondrial										Detected
RPS17	P08708	40S ribosomal protein S17			Detected			Detected	Detected	Detected	Detected	Detected
PDXDC1	Q6P996	Pyridoxal-dependent decarboxylase domain-containing protein 1				Detected		Detected		Detected		Detected
MPHOSPH6	Q99547	M-phase phosphoprotein 6								Detected
CIAO2B	Q9Y3D0	Mitotic spindle-associated MMXD complex subunit MIP18						Detected		Detected	Detected	Detected
THUMPD1	Q9NXG2	THUMP domain-containing protein 1										Detected
COX5A	P20674	Cytochrome c oxidase subunit 5A, mitochondrial			Detected	Detected		Detected		Detected	Detected
FUS	P35637	RNA-binding protein FUS						Detected	Detected	Detected	Detected	Detected
NDUFB10	O96000	NADH dehydrogenase [ubiquinone] 1 beta subcomplex subunit 10			Detected			Detected	Detected	Detected
TUBGCP4	Q9UGJ1	Gamma-tubulin complex component 4								Detected
CCNDBP1	O95273	Cyclin-D1-binding protein 1						Detected				Detected
KIF22	Q14807	Kinesin-like protein KIF22;Kinesin-like protein			Detected			Detected	Detected	Detected	Detected
RPAP1	Q9BWH6	RNA polymerase II-associated protein 1			Detected			Detected	Detected	Detected
AMFR	Q9UKV5	E3 ubiquitin-protein ligase AMFR								Detected	Detected
TELO2	Q9Y4R8	Telomere length regulation protein TEL2 homolog						Detected	Detected	Detected	Detected
KCTD5	Q9NXV2	BTB/POZ domain-containing protein KCTD5									Detected
ORC6	Q9Y5N6	Origin recognition complex subunit 6								Detected		Detected
CIAPIN1	Q6FI81	Anamorsin						Detected		Detected	Detected	Detected
PPP4C	P60510	Serine/threonine-protein phosphatase 4 catalytic subunit;Serine/threonine-protein phosphatase									Detected	Detected
FBXO22	Q8NEZ5	F-box only protein 22						Detected		Detected	Detected	Detected
HAPLN4	Q86UW8	Hyaluronan and proteoglycan link protein 4;Hyaluronan and proteoglycan link protein 3										Detected
MGA	H3BU53								Detected
NOB1	Q9ULX3	RNA-binding protein NOB1						Detected	Detected	Detected	Detected	Detected
CYB5B	O43169	Cytochrome b5 type B						Detected			Detected	Detected
DHX30	Q7L2E3	Putative ATP-dependent RNA helicase DHX30		Detected	Detected		Detected	Detected	Detected	Detected	Detected	Detected
NFASC	O94856-9	Neurofascin	Detected	Detected	Detected	Detected	Detected	Detected		Detected	Detected	Detected
NUP58	Q9BVL2	Nucleoporin p58/p45							Detected	Detected		Detected
SMARCAL1	Q9NZC9	SWI/SNF-related matrix-associated actin-dependent regulator of chromatin subfamily A-like protein 1								Detected
RETSAT	Q6NUM9	All-trans-retinol 13,14-reductase								Detected	Detected
PDIA3	H7BZJ3					Detected		Detected		Detected	Detected	Detected
ZPR1	O75312	Zinc finger protein ZPR1						Detected	Detected	Detected	Detected	Detected
SAP18	O00422	Histone deacetylase complex subunit SAP18						Detected	Detected			Detected
THUMPD3	Q9BV44	THUMP domain-containing protein 3						Detected		Detected		Detected
RTN4R	H7C215	Reticulon-4 receptor	Detected		Detected		Detected
RAF1	P04049	RAF proto-oncogene serine/threonine-protein kinase						Detected	Detected	Detected	Detected
ZMYM4	Q5VZL5	Zinc finger MYM-type protein 4							Detected	Detected
UHRF1BP1	Q6BDS2	UHRF1-binding protein 1						Detected	Detected	Detected		Detected
PLOD3	O60568	Procollagen-lysine,2-oxoglutarate 5-dioxygenase 3
ATP11B	Q9Y2G3	Probable phospholipid-transporting ATPase IF;Phospholipid-transporting ATPase						Detected		Detected
NCAM2	O15394	Neural cell adhesion molecule 2
FYTTD1	Q96QD9	UAP56-interacting factor							Detected
C17orf80	Q9BSJ5	Uncharacterized protein C17orf80						Detected	Detected	Detected
NSF	P46459	Vesicle-fusing ATPase			Detected			Detected	Detected	Detected	Detected	Detected
MPDU1	O75352	Mannose-P-dolichol utilization defect 1 protein						Detected	Detected
SLC25A11	Q02978	Mitochondrial 2-oxoglutarate/malate carrier protein	Detected	Detected	Detected	Detected		Detected	Detected	Detected	Detected
ELP5	Q8TE02	Elongator complex protein 5						Detected	Detected	Detected	Detected	Detected
TSR1	Q2NL82	Pre-rRNA-processing protein TSR1 homolog				Detected					Detected
DERL2	Q9GZP9	Derlin-2								Detected
FLYWCH2	Q96CP2	FLYWCH family member 2						Detected		Detected		Detected
GEMIN4	P57678	Gem-associated protein 4							Detected	Detected
LCMT1	Q9UIC8	Leucine carboxyl methyltransferase 1						Detected
MED31	Q9Y3C7	Mediator of RNA polymerase II transcription subunit 31								Detected
ABCC1	P33527	Multidrug resistance-associated protein 1	Detected	Detected	Detected	Detected	Detected
KDM2A	Q9Y2K7	Lysine-specific demethylase 2A			Detected	Detected		Detected	Detected	Detected	Detected	Detected
DPF2	Q92785	Zinc finger protein ubi-d4						Detected		Detected		Detected
LDLR	P01130	Low-density lipoprotein receptor	Detected	Detected	Detected	Detected	Detected	Detected			Detected	Detected
ECPAS	Q5VYK3	Proteasome-associated protein ECM29 homolog						Detected	Detected	Detected	Detected	Detected
PAFAH1B2	P68402	Platelet-activating factor acetylhydrolase IB subunit beta						Detected		Detected		Detected
RGMB	Q6NW40	RGM domain family member B	Detected			Detected
ITGA7	Q13683	Integrin alpha-7;Integrin alpha-7 heavy chain;Integrin alpha-7 light chain;Integrin alpha-7 70 kDa form	Detected	Detected	Detected	Detected	Detected			Detected		Detected
SRSF8	Q9BRL6	Serine/arginine-rich splicing factor 8;Serine/arginine-rich splicing factor 2					Detected					Detected
RBM7	J3KPD3	RNA-binding protein 7								Detected
HDAC7	Q8WUI4	Histone deacetylase 7;Histone deacetylase						Detected	Detected	Detected	Detected	Detected
LUC7L3	O95232	Luc7-like protein 3						Detected		Detected	Detected	Detected
FGFR4	P22455	Fibroblast growth factor receptor 4;Receptor protein-tyrosine kinase			Detected
ALDOA	P04075	Fructose-bisphosphate aldolase A;Fructose-bisphosphate aldolase			Detected		Detected	Detected		Detected	Detected	Detected
TRABD	Q9H4I3	TraB domain-containing protein		Detected	Detected			Detected	Detected	Detected	Detected	Detected
OLA1	Q9NTK5	Obg-like ATPase 1				Detected		Detected	Detected	Detected	Detected	Detected
COPS7B	Q9H9Q2	COP9 signalosome complex subunit 7b						Detected	Detected
PTRH2	Q9Y3E5	Peptidyl-tRNA hydrolase 2, mitochondrial						Detected		Detected	Detected
STRA6	Q9BX79	Stimulated by retinoic acid gene 6 protein homolog	Detected		Detected	Detected				Detected	Detected
APOL2	Q9BQE5	Apolipoprotein L2						Detected
EMP1	J3KQX4	Epithelial membrane protein 1				Detected
OTUB1	Q96FW1	Ubiquitin thioesterase OTUB1						Detected	Detected	Detected	Detected	Detected
TAF6	P49848	Transcription initiation factor TFIID subunit 6						Detected	Detected	Detected	Detected	Detected
TBCD	Q9BTW9	Tubulin-specific chaperone D			Detected	Detected		Detected	Detected	Detected	Detected	Detected
GSDMA	Q96QA5	Gasdermin-A		Detected	Detected
DCXR	Q7Z4W1	L-xylulose reductase						Detected	Detected	Detected		Detected
DDX5	P17844	Probable ATP-dependent RNA helicase DDX5	Detected	Detected	Detected	Detected	Detected	Detected	Detected	Detected	Detected	Detected
ARHGDIA	P52565	Rho GDP-dissociation inhibitor 1						Detected			Detected	Detected
SRSF1	Q07955	Serine/arginine-rich splicing factor 1										Detected
CHERP	Q8IWX8	Calcium homeostasis endoplasmic reticulum protein						Detected	Detected	Detected	Detected
PRR11	Q96HE9	Proline-rich protein 11
SNRPB	P14678	Small nuclear ribonucleoprotein-associated proteins B and B;Small nuclear ribonucleoprotein-associated protein N	Detected		Detected	Detected		Detected	Detected	Detected		Detected
TLK2	Q86UE8	Serine/threonine-protein kinase tousled-like 2						Detected	Detected	Detected	Detected	Detected
MRPS7	Q9Y2R9	28S ribosomal protein S7, mitochondrial						Detected	Detected	Detected	Detected	Detected
RECQL5	O94762	ATP-dependent DNA helicase Q5						Detected		Detected		Detected
RPL18	Q07020	60S ribosomal protein L18	Detected	Detected	Detected	Detected		Detected	Detected	Detected	Detected
LIMD2	Q9BT23	LIM domain-containing protein 2						Detected	Detected
SUZ12	Q15022	Polycomb protein SUZ12						Detected	Detected	Detected	Detected	Detected
TMCO1	Q9UM00	Transmembrane and coiled-coil domain-containing protein 1	Detected					Detected	Detected		Detected	Detected
MTMR4	Q9NYA4	Myotubularin-related protein 4								Detected		Detected
CDK5RAP3	Q96JB5	CDK5 regulatory subunit-associated protein 3						Detected	Detected		Detected
ORMDL3	Q8N138	ORM1-like protein 3						Detected
MYL12B	O14950	Myosin regulatory light chain 12B;Myosin regulatory light chain 12A;Myosin regulatory light polypeptide 9		Detected	Detected			Detected	Detected	Detected	Detected	Detected
ZNF207	O43670	BUB3-interacting and GLEBS motif-containing protein ZNF207	Detected					Detected	Detected	Detected	Detected	Detected
YES1	P07947	Tyrosine-protein kinase Yes;Non-specific protein-tyrosine kinase					Detected	Detected	Detected	Detected	Detected	Detected
VEZF1	Q14119	Vascular endothelial zinc finger 1							Detected	Detected	Detected
TMEM138	Q9NPI0	Transmembrane protein 138			Detected
BUB3	O43684	Mitotic checkpoint protein BUB3		Detected				Detected	Detected	Detected	Detected	Detected
ALG1	Q9BT22	Chitobiosyldiphosphodolichol beta-mannosyltransferase						Detected	Detected
MBD3	O95983	Methyl-CpG-binding domain protein 3						Detected	Detected	Detected
KATNAL2	Q8IYT4	Katanin p60 ATPase-containing subunit A-like 2			Detected	Detected				Detected	Detected	Detected
NUDT16L1	Q9BRJ7	Protein syndesmos						Detected		Detected	Detected	Detected
HEATR6	Q6AI08	HEAT repeat-containing protein 6						Detected	Detected	Detected	Detected	Detected
LONP1	P36776	Lon protease homolog, mitochondrial						Detected	Detected	Detected	Detected	Detected
SPC24	K7EJH0							Detected	Detected	Detected	Detected	Detected
AP1M1	Q9BXS5	AP-1 complex subunit mu-1		Detected	Detected	Detected		Detected	Detected	Detected	Detected	Detected
VMP1	Q96GC9	Vacuole membrane protein 1									Detected	Detected
H3-3A	P84243	Histone H3.3;Histone H3;Histone H3.1;Histone H3.1t	Detected		Detected	Detected	Detected	Detected	Detected	Detected	Detected	Detected
DAZAP1	Q96EP5	DAZ-associated protein 1						Detected				Detected
C19orf25	Q9UFG5	UPF0449 protein C19orf25						Detected	Detected	Detected
EVPL	Q92817	Envoplakin										Detected
MRPL4	Q9BYD3	39S ribosomal protein L4, mitochondrial								Detected
PPL	O60437	Periplakin										Detected
LSM12	Q3MHD2	Protein LSM12 homolog						Detected	Detected		Detected	Detected
PRKCSH	P14314	Glucosidase 2 subunit beta
SEH1L	Q96EE3-1	Nucleoporin SEH1						Detected		Detected
PARK7	Q99497	Protein deglycase DJ-1	Detected					Detected	Detected		Detected
GIPC1	O14908	PDZ domain-containing protein GIPC1										Detected
RPL22	P35268	60S ribosomal protein L22			Detected			Detected	Detected	Detected	Detected	Detected
GLYR1	Q49A26	Putative oxidoreductase GLYR1								Detected		Detected
KRT19	K7EMS3			Detected		Detected					Detected
U2AF2	P26368	Splicing factor U2AF 65 kDa subunit			Detected							Detected
USP32	Q8NFA0	Ubiquitin carboxyl-terminal hydrolase 32;Ubiquitin carboxyl-terminal hydrolase							Detected	Detected		Detected
TXNL1	O43396	Thioredoxin-like protein 1						Detected				Detected
EIF3K	Q9UBQ5	Eukaryotic translation initiation factor 3 subunit K						Detected		Detected	Detected	Detected
VAT1	Q99536	Synaptic vesicle membrane protein VAT-1 homolog										Detected
DCAKD	Q8WVC6	Dephospho-CoA kinase domain-containing protein								Detected	Detected
SUPT6H	Q7KZ85-2									Detected
COPE	O14579	Coatomer subunit epsilon	Detected	Detected	Detected			Detected	Detected	Detected	Detected
ETHE1	O95571	Persulfide dioxygenase ETHE1, mitochondrial			Detected			Detected	Detected	Detected	Detected	Detected
NUP62	P37198	Nuclear pore glycoprotein p62						Detected	Detected	Detected		Detected
KLK5	Q9Y337	Kallikrein-5
PTOV1	Q86YD1	Prostate tumor-overexpressed gene 1 protein								Detected	Detected
ZC3H4	Q9UPT8	Zinc finger CCCH domain-containing protein 4						Detected		Detected		Detected
TBC1D17	Q9HA65	TBC1 domain family member 17							Detected	Detected
PLAUR	Q03405	Urokinase plasminogen activator surface receptor			Detected	Detected					Detected
KLK7	P49862	Kallikrein-7
AP2S1	P53680	AP-2 complex subunit sigma	Detected					Detected	Detected		Detected	Detected
HNRNPM	M0QZM1		Detected	Detected	Detected			Detected	Detected	Detected	Detected	Detected
ARHGEF1	Q92888	Rho guanine nucleotide exchange factor 1	Detected					Detected	Detected	Detected	Detected
RPS5	P46782	40S ribosomal protein S5;40S ribosomal protein S5, N-terminally processed	Detected			Detected	Detected	Detected	Detected	Detected	Detected	Detected
STXBP2	Q15833	Syntaxin-binding protein 2							Detected	Detected	Detected	Detected
MYO9B	Q13459	Unconventional myosin-IXb						Detected	Detected	Detected	Detected
SHKBP1	Q8TBC3	SH3KBP1-binding protein 1								Detected
NAPA	P54920	Alpha-soluble NSF attachment protein						Detected	Detected			Detected
RPL18A	Q02543	60S ribosomal protein L18a	Detected	Detected	Detected	Detected	Detected	Detected	Detected	Detected	Detected	Detected
KLK10	M0R132	Kallikrein-10
SUGP2	Q8IX01	SURP and G-patch domain-containing protein 2						Detected	Detected	Detected	Detected	Detected
PAFAH1B3	Q15102	Platelet-activating factor acetylhydrolase IB subunit gamma	Detected		Detected			Detected	Detected	Detected	Detected	Detected
AGPS	O00116	Alkyldihydroxyacetonephosphate synthase, peroxisomal	Detected		Detected		Detected	Detected	Detected	Detected	Detected	Detected
DDX39A	O00148	ATP-dependent RNA helicase DDX39A	Detected	Detected	Detected	Detected	Detected	Detected	Detected	Detected	Detected	Detected
ACOT7	O00154-4	Cytosolic acyl coenzyme A thioester hydrolase		Detected		Detected		Detected	Detected	Detected	Detected	Detected
MYO1C	O00159-3	Unconventional myosin-Ic	Detected	Detected	Detected	Detected	Detected	Detected	Detected	Detected	Detected	Detected
AIP	O00170	AH receptor-interacting protein						Detected	Detected	Detected	Detected	Detected
STXBP3	O00186	Syntaxin-binding protein 3							Detected	Detected	Detected	Detected
AP3B1	O00203	AP-3 complex subunit beta-1			Detected			Detected	Detected	Detected	Detected	Detected
NFKBIE	O00221	NF-kappa-B inhibitor epsilon								Detected		Detected
PSMD11	O00231	26S proteasome non-ATPase regulatory subunit 11	Detected	Detected	Detected	Detected	Detected	Detected	Detected	Detected	Detected	Detected
PSMD12	O00232	26S proteasome non-ATPase regulatory subunit 12	Detected	Detected	Detected			Detected	Detected	Detected	Detected	Detected
PGRMC1	O00264	Membrane-associated progesterone receptor component 1						Detected		Detected	Detected	Detected
SUPT5H	O00267	Transcription elongation factor SPT5						Detected		Detected	Detected	Detected
HIP1	O00291	Huntingtin-interacting protein 1							Detected	Detected	Detected	Detected
CLIC1	O00299	Chloride intracellular channel protein 1	Detected	Detected		Detected	Detected	Detected	Detected	Detected	Detected	Detected
QSOX1	O00391	Sulfhydryl oxidase 1	Detected	Detected	Detected	Detected	Detected		Detected	Detected	Detected	Detected
IPO5	O00410	Importin-5						Detected	Detected	Detected	Detected	Detected
POLRMT	O00411	DNA-directed RNA polymerase, mitochondrial						Detected		Detected	Detected
IGF2BP3	O00425	Insulin-like growth factor 2 mRNA-binding protein 3	Detected				Detected	Detected	Detected	Detected	Detected
DNM1L	O00429-2	Dynamin-1-like protein	Detected		Detected	Detected		Detected	Detected	Detected	Detected	Detected
PIK3C2A	O00443	Phosphatidylinositol 4-phosphate 3-kinase C2 domain-containing subunit alpha						Detected	Detected	Detected
AGRN	O00468-6	Agrin;Agrin N-terminal 110 kDa subunit;Agrin C-terminal 110 kDa subunit;Agrin C-terminal 90 kDa fragment;Agrin C-terminal 22 kDa fragment			Detected
PLOD2	O00469-2	Procollagen-lysine,2-oxoglutarate 5-dioxygenase 2	Detected	Detected				Detected	Detected	Detected	Detected	Detected
NDUFA4	O00483	Cytochrome c oxidase subunit NDUFA4	Detected	Detected				Detected	Detected	Detected	Detected	Detected
PSMD14	O00487	26S proteasome non-ATPase regulatory subunit 14	Detected	Detected	Detected	Detected		Detected	Detected	Detected	Detected	Detected
KPNA3	O00505	Importin subunit alpha-4						Detected			Detected	Detected
NOP56	O00567	Nucleolar protein 56	Detected	Detected	Detected	Detected	Detected	Detected	Detected	Detected	Detected	Detected
PODXL	O00592	Podocalyxin	Detected	Detected	Detected	Detected	Detected	Detected	Detected	Detected	Detected	Detected
CCN1	O00622	Protein CYR61	Detected	Detected	Detected	Detected	Detected				Detected	Detected
PPP6C	O00743	Serine/threonine-protein phosphatase 6 catalytic subunit;Serine/threonine-protein phosphatase 6 catalytic subunit, N-terminally processed								Detected	Detected	Detected
SCD	O00767	Acyl-CoA desaturase	Detected		Detected				Detected	Detected
ARID1A	O14497	AT-rich interactive domain-containing protein 1A						Detected	Detected	Detected	Detected	Detected
TXNDC9	O14530	Thioredoxin domain-containing protein 9						Detected	Detected	Detected
DPYSL4	O14531	Dihydropyrimidinase-related protein 4						Detected	Detected	Detected	Detected
TRAFD1	O14545	TRAF-type zinc finger domain-containing protein 1								Detected		Detected
CIT	O14578	Citron Rho-interacting kinase							Detected	Detected
AP3D1	O14617	AP-3 complex subunit delta-1			Detected			Detected	Detected	Detected		Detected
ABLIM1	O14639-5	Actin-binding LIM protein 1						Detected	Detected	Detected	Detected	Detected
CHD1	O14646	Chromodomain-helicase-DNA-binding protein 1;Chromodomain-helicase-DNA-binding protein 2						Detected	Detected
ADAM10	O14672	Disintegrin and metalloproteinase domain-containing protein 10	Detected		Detected	Detected	Detected	Detected				Detected
ENC1	O14682	Ectoderm-neural cortex protein 1					Detected			Detected
PRMT5	O14744	Protein arginine N-methyltransferase 5;Protein arginine N-methyltransferase 5, N-terminally processed	Detected	Detected	Detected			Detected	Detected	Detected	Detected	Detected
TNFRSF10B	O14763	Tumor necrosis factor receptor superfamily member 10B					Detected
NDC80	O14777	Kinetochore protein NDC80 homolog						Detected	Detected	Detected	Detected	Detected
NRP1	O14786	Neuropilin-1	Detected	Detected	Detected	Detected	Detected	Detected		Detected	Detected	Detected
TNPO2	O14787-2	Transportin-2				Detected		Detected		Detected	Detected	Detected
POLR3A	O14802	DNA-directed RNA polymerase III subunit RPC1						Detected	Detected	Detected	Detected
PSMA7	O14818	Proteasome subunit alpha type-7	Detected	Detected	Detected	Detected		Detected	Detected	Detected	Detected	Detected
SCAMP3	O14828	Secretory carrier-associated membrane protein 3	Detected		Detected	Detected	Detected	Detected	Detected	Detected	Detected	Detected
BACH1	O14867	Transcription regulator protein BACH1						Detected		Detected	Detected	Detected
MGST3	O14880	Microsomal glutathione S-transferase 3									Detected
GEMIN2	O14893	Gem-associated protein 2						Detected	Detected	Detected
TIMM23	O14925	Mitochondrial import inner membrane translocase subunit Tim23		Detected	Detected			Detected	Detected	Detected	Detected	Detected
HAT1	O14929	Histone acetyltransferase type B catalytic subunit				Detected		Detected		Detected	Detected	Detected
UQCRQ	O14949	Cytochrome b-c1 complex subunit 8		Detected				Detected	Detected	Detected
AURKA	O14965	Aurora kinase A			Detected	Detected		Detected	Detected	Detected	Detected	Detected
PPP1R12A	O14974	Protein phosphatase 1 regulatory subunit 12A						Detected	Detected	Detected	Detected	Detected
GAK	O14976	Cyclin-G-associated kinase								Detected
XPO1	O14980	Exportin-1	Detected		Detected	Detected		Detected	Detected	Detected	Detected	Detected
ZNF609	O15014	Zinc finger protein 609						Detected	Detected	Detected	Detected	Detected
SPTBN2	O15020	Spectrin beta chain, non-erythrocytic 2		Detected		Detected		Detected	Detected		Detected	Detected
SEC16A	O15027	Protein transport protein Sec16A						Detected	Detected	Detected	Detected	Detected
PLXNB2	O15031	Plexin-B2	Detected	Detected	Detected	Detected	Detected	Detected	Detected	Detected	Detected	Detected
U2SURP	O15042	U2 snRNP-associated SURP motif-containing protein						Detected	Detected	Detected	Detected	Detected
SETD1A	O15047	Histone-lysine N-methyltransferase SETD1A								Detected
KIF3B	O15066	Kinesin-like protein KIF3B;Kinesin-like protein KIF3B, N-terminally processed								Detected
PFAS	O15067	Phosphoribosylformylglycinamidine synthase						Detected	Detected	Detected	Detected	Detected
ANKRD28	O15084	Serine/threonine-protein phosphatase 6 regulatory ankyrin repeat subunit A							Detected	Detected
PRORP	O15091	Mitochondrial ribonuclease P protein 3			Detected					Detected
ARPC1B	O15143	Actin-related protein 2/3 complex subunit 1B		Detected				Detected	Detected	Detected		Detected
ARPC2	O15144	Actin-related protein 2/3 complex subunit 2	Detected	Detected				Detected	Detected	Detected	Detected	Detected
ARPC3	O15145	Actin-related protein 2/3 complex subunit 3	Detected					Detected	Detected	Detected		Detected
TRIM24	O15164	Transcription intermediary factor 1-alpha						Detected	Detected			Detected
PGRMC2	O15173	Membrane-associated progesterone receptor component 2						Detected			Detected	Detected
PFDN6	O15212	Prefoldin subunit 6						Detected		Detected
NKRF	O15226	NF-kappa-B-repressing factor							Detected	Detected	Detected	Detected
GNPAT	O15228	Dihydroxyacetone phosphate acyltransferase								Detected
LAMA5	O15230	Laminin subunit alpha-5			Detected
ZNF185	O15231-3	Zinc finger protein 185	Detected	Detected	Detected			Detected	Detected	Detected	Detected	Detected
SURF4	O15260	Surfeit locus protein 4	Detected	Detected	Detected			Detected	Detected		Detected
SPTLC1	O15269	Serine palmitoyltransferase 1			Detected			Detected	Detected	Detected	Detected	Detected
SPTLC2	O15270	Serine palmitoyltransferase 2								Detected	Detected	Detected
OGT	O15294	UDP-N-acetylglucosamine--peptide N-acetylglucosaminyltransferase 110 kDa subunit						Detected	Detected	Detected	Detected	Detected
PMM2	O15305	Phosphomannomutase 2;Phosphomannomutase	Detected	Detected				Detected	Detected	Detected	Detected	Detected
PPM1G	O15355	Protein phosphatase 1G						Detected	Detected	Detected	Detected	Detected
INPPL1	O15357	Phosphatidylinositol 3,4,5-trisphosphate 5-phosphatase 2						Detected	Detected	Detected		Detected
EIF3D	O15371	Eukaryotic translation initiation factor 3 subunit D	Detected		Detected	Detected		Detected	Detected	Detected	Detected	Detected
IPO8	O15397	Importin-8						Detected	Detected	Detected	Detected	Detected
TOX4	O94842	TOX high mobility group box family member 4;Thymocyte selection-associated high mobility group box protein TOX;TOX high mobility group box family member 3						Detected	Detected	Detected		Detected
ABCC3	O15438	Canalicular multispecific organic anion transporter 2
ABCC4	O15439	Multidrug resistance-associated protein 4	Detected	Detected	Detected	Detected	Detected	Detected	Detected
ABCC5	O15440	Multidrug resistance-associated protein 5			Detected
POLR1G	O15446	DNA-directed RNA polymerase I subunit RPA34						Detected		Detected	Detected	Detected
P4HA2	O15460	Prolyl 4-hydroxylase subunit alpha-2							Detected			Detected
MAGEB2	O15479	Melanoma-associated antigen B2			Detected			Detected	Detected	Detected	Detected	Detected
KCNN4	O15554	Intermediate conductance calcium-activated potassium channel protein 4	Detected		Detected	Detected	Detected			Detected
DHX15	O43143	Pre-mRNA-splicing factor ATP-dependent RNA helicase DHX15			Detected			Detected	Detected	Detected	Detected	Detected
RNMT	O43148	mRNA cap guanine-N7 methyltransferase						Detected		Detected	Detected	Detected
ZZEF1	O43149	Zinc finger ZZ-type and EF-hand domain-containing protein 1								Detected
FLRT2	O43155	Leucine-rich repeat transmembrane protein FLRT2	Detected	Detected	Detected	Detected	Detected	Detected			Detected	Detected
TTI1	O43156	TELO2-interacting protein 1 homolog								Detected
PLXNB1	O43157	Plexin-B1	Detected	Detected	Detected	Detected	Detected
PJA2	O43164	E3 ubiquitin-protein ligase Praja-2								Detected
SIPA1L1	O43166	Signal-induced proliferation-associated 1-like protein 1						Detected	Detected	Detected	Detected
PRPF4	O43172	U4/U6 small nuclear ribonucleoprotein Prp4						Detected				Detected
GPR39	O43194	G-protein coupled receptor 39	Detected	Detected		Detected	Detected
DYNC1LI2	O43237	Cytoplasmic dynein 1 light intermediate chain 2						Detected	Detected	Detected	Detected	Detected
PSMD3	O43242	26S proteasome non-ATPase regulatory subunit 3	Detected	Detected	Detected	Detected	Detected	Detected	Detected	Detected	Detected	Detected
RBFOX2	O43251-8	RNA binding protein fox-1 homolog 2;RNA binding protein fox-1 homolog;RNA binding protein fox-1 homolog 1;RNA binding protein fox-1 homolog 3	Detected	Detected	Detected	Detected	Detected	Detected	Detected	Detected	Detected	Detected
PAPSS1	O43252	Bifunctional 3-phosphoadenosine 5-phosphosulfate synthase 1;Sulfate adenylyltransferase;Adenylyl-sulfate kinase						Detected	Detected	Detected	Detected	Detected
ZW10	O43264	Centromere/kinetochore protein zw10 homolog			Detected	Detected	Detected	Detected	Detected	Detected	Detected	Detected
SART1	O43290	U4/U6.U5 tri-snRNP-associated protein 1						Detected		Detected	Detected	Detected
GPAA1	O43292	Glycosylphosphatidylinositol anchor attachment 1 protein				Detected		Detected	Detected	Detected	Detected	Detected
TGFB1I1	O43294	Transforming growth factor beta-1-induced transcript 1 protein							Detected	Detected	Detected
ADCY6	O43306	Adenylate cyclase type 6
MAP3K7	Q9UG54	Mitogen-activated protein kinase kinase kinase 7						Detected	Detected	Detected		Detected
EEF1E1	O43324	Eukaryotic translation elongation factor 1 epsilon-1	Detected	Detected	Detected			Detected	Detected	Detected	Detected	Detected
HNRNPR	O43390	Heterogeneous nuclear ribonucleoprotein R			Detected			Detected	Detected	Detected	Detected	Detected
PRPF3	O43395	U4/U6 small nuclear ribonucleoprotein Prp3						Detected	Detected		Detected
OIP5	O43482	Protein Mis18-beta										Detected
EPB41L2	O43491	Band 4.1-like protein 2			Detected	Detected		Detected	Detected	Detected	Detected	Detected
XPOT	O43592	Exportin-T						Detected	Detected	Detected	Detected
TIMM44	O43615	Mitochondrial import inner membrane translocase subunit TIM44						Detected	Detected	Detected	Detected	Detected
GET3	O43681	ATPase ASNA1										Detected
BUB1	O43683	Mitotic checkpoint serine/threonine-protein kinase BUB1							Detected	Detected	Detected
ACTN4	O43707	Alpha-actinin-4	Detected	Detected	Detected	Detected	Detected	Detected	Detected	Detected	Detected	Detected
HTATSF1	O43719	HIV Tat-specific factor 1										Detected
PRKAB2	O43741	5-AMP-activated protein kinase subunit beta-2								Detected
AP1G1	O43747	AP-1 complex subunit gamma-1						Detected	Detected	Detected	Detected	Detected
NARS1	O43776	Asparagine--tRNA ligase, cytoplasmic						Detected		Detected		Detected
STRN	O43815	Striatin						Detected	Detected	Detected	Detected	Detected
RRP9	O43818	U3 small nucleolar RNA-interacting protein 2							Detected			Detected
NRDC	O43847	Nardilysin						Detected	Detected	Detected	Detected	Detected
CALU	O43852	Calumenin							Detected	Detected		Detected
EDIL3	O43854	EGF-like repeat and discoidin I-like domain-containing protein 3	Detected	Detected	Detected	Detected	Detected					Detected
AHCYL1	O43865	Putative adenosylhomocysteinase 2;Putative adenosylhomocysteinase 3;Adenosylhomocysteinase						Detected	Detected	Detected	Detected	Detected
RAD21	O60216	Double-strand-break repair protein rad21 homolog							Detected	Detected	Detected	Detected
MED14	O60244	Mediator of RNA polymerase II transcription subunit 14	Detected							Detected
PCDH7	O60245	Protocadherin-7	Detected	Detected	Detected	Detected	Detected	Detected	Detected	Detected	Detected	Detected
SMARCA5	O60264	SWI/SNF-related matrix-associated actin-dependent regulator of chromatin subfamily A member 5		Detected	Detected		Detected	Detected	Detected	Detected	Detected	Detected
SUSD5	O60279	Sushi domain-containing protein 5	Detected	Detected	Detected	Detected	Detected	Detected	Detected	Detected	Detected	Detected
URB1	O60287	Nucleolar pre-ribosomal-associated protein 1								Detected
MGRN1	O60291	E3 ubiquitin-protein ligase MGRN1	Detected		Detected	Detected	Detected
AQR	O60306	Intron-binding protein aquarius			Detected			Detected	Detected	Detected	Detected	Detected
OPA1	O60313-10	Dynamin-like 120 kDa protein, mitochondrial;Dynamin-like 120 kDa protein, form S1			Detected			Detected	Detected	Detected	Detected	Detected
KIF1B	O60333-3	Kinesin-like protein KIF1B						Detected	Detected	Detected	Detected
KDM1A	O60341	Lysine-specific histone demethylase 1A							Detected	Detected	Detected	Detected
TBC1D4	O60343	TBC1 domain family member 4						Detected	Detected	Detected	Detected	Detected
FZD6	O60353	Frizzled-6	Detected	Detected	Detected	Detected					Detected	Detected
FADS1	O60427	Fatty acid desaturase 1								Detected
ACSL4	O60488	Long-chain-fatty-acid--CoA ligase 4			Detected			Detected	Detected	Detected	Detected	Detected
OGA	O60502	Protein O-GlcNAcase						Detected	Detected	Detected		Detected
RANBP6	O60518	Ran-binding protein 6						Detected	Detected	Detected	Detected	Detected
NEMF	O60524	Nuclear export mediator factor NEMF						Detected	Detected	Detected		Detected
GMDS	O60547	GDP-mannose 4,6 dehydratase										Detected
CCNT1	O60563	Cyclin-T1						Detected	Detected	Detected	Detected	Detected
BUB1B	O60566	Mitotic checkpoint serine/threonine-protein kinase BUB1 beta						Detected	Detected	Detected		Detected
EIF4E2	O60573	Eukaryotic translation initiation factor 4E type 2						Detected	Detected	Detected		Detected
EXOC3	O60645	Exocyst complex component 3							Detected	Detected
PLIN3	O60664	Perilipin-3						Detected		Detected	Detected	Detected
KPNA6	O60684	Importin subunit alpha-7			Detected			Detected	Detected	Detected	Detected	Detected
UGDH	O60701	UDP-glucose 6-dehydrogenase	Detected	Detected	Detected	Detected	Detected	Detected	Detected	Detected	Detected	Detected
CTNND1	O60716-5	Catenin delta-1	Detected	Detected	Detected	Detected		Detected	Detected	Detected	Detected	Detected
MAGEC1	O60732	Melanoma-associated antigen C1	Detected	Detected	Detected		Detected	Detected	Detected	Detected	Detected	Detected
SNX2	O60749	Sorting nexin-2	Detected			Detected		Detected	Detected	Detected	Detected	Detected
USO1	O60763	General vesicular transport factor p115		Detected		Detected		Detected	Detected	Detected	Detected	Detected
MRPS14	O60783	28S ribosomal protein S14, mitochondrial						Detected	Detected	Detected	Detected
TOM1	O60784	Target of Myb protein 1						Detected		Detected	Detected	Detected
H2BC13	Q99880	Histone H2B type 1-L;Histone H2B type 1-H;Histone H2B type 1-N;Histone H2B type 1-C/E/F/G/I;Histone H2B type 1-D;Histone H2B type 1-K;Histone H2B type 2-F;Histone H2B type 1-M;Histone H2B type F-S;Histone H2B;Histone H2B type 1-A	Detected		Detected	Detected		Detected	Detected	Detected	Detected	Detected
CCDC22	O60826	Coiled-coil domain-containing protein 22						Detected	Detected	Detected	Detected
DKC1	O60832	H/ACA ribonucleoprotein complex subunit 4						Detected		Detected	Detected	Detected
DNAJA2	O60884	DnaJ homolog subfamily A member 2			Detected			Detected	Detected	Detected	Detected	Detected
PLXNA2	O75051	Plexin-A2	Detected	Detected	Detected	Detected	Detected	Detected		Detected		Detected
IGSF3	O75054	Immunoglobulin superfamily member 3	Detected		Detected	Detected	Detected	Detected		Detected		Detected
WDR1	O75083	WD repeat-containing protein 1	Detected		Detected			Detected	Detected	Detected	Detected	Detected
FZD7	O75084	Frizzled-7	Detected		Detected	Detected
ROCK2	O75116	Rho-associated protein kinase 2						Detected	Detected	Detected	Detected	Detected
CPNE3	O75131	Copine-3	Detected					Detected	Detected	Detected	Detected	Detected
HIP1R	O75146	Huntingtin-interacting protein 1-related protein						Detected	Detected	Detected	Detected	Detected
RNF40	O75150	E3 ubiquitin-protein ligase BRE1B						Detected	Detected	Detected	Detected	Detected
ZC3H11A	O75152	Zinc finger CCCH domain-containing protein 11A			Detected			Detected	Detected	Detected	Detected	Detected
DNAJC13	O75165	DnaJ homolog subfamily C member 13							Detected	Detected	Detected
PPP6R2	O75170	Serine/threonine-protein phosphatase 6 regulatory subunit 2						Detected	Detected
GGCT	O75223	Gamma-glutamylcyclotransferase		Detected							Detected
SEMA7A	O75326	Semaphorin-7A	Detected	Detected	Detected	Detected	Detected	Detected			Detected	Detected
HMMR	O75330	Hyaluronan mediated motility receptor							Detected	Detected
ALOX12B	O75342	Arachidonate 12-lipoxygenase, 12R-type
VPS4B	O75351	Vacuolar protein sorting-associated protein 4B	Detected					Detected	Detected	Detected	Detected	Detected
ZNF217	O75362	Zinc finger protein 217						Detected	Detected	Detected	Detected	Detected
MACROH2A1	O75367	Core histone macro-H2A.1;Histone H2A			Detected							Detected
FLNB	O75369	Filamin-B	Detected	Detected	Detected	Detected	Detected	Detected	Detected	Detected	Detected	Detected
MRPL33	O75394	39S ribosomal protein L33, mitochondrial							Detected	Detected	Detected
SEC22B	O75396	Vesicle-trafficking protein SEC22b										Detected
TACC1	O75410	Transforming acidic coiled-coil-containing protein 1						Detected		Detected
LRCH4	O75427	Leucine-rich repeat and calponin homology domain-containing protein 4						Detected	Detected
VPS26A	O75436	Vacuolar protein sorting-associated protein 26A		Detected					Detected	Detected		Detected
PMPCB	O75439	Mitochondrial-processing peptidase subunit beta			Detected		Detected	Detected	Detected	Detected	Detected	Detected
PSIP1	O75475	PC4 and SFRS1-interacting protein				Detected		Detected	Detected	Detected	Detected	Detected
ERLIN1	O75477	Erlin-1		Detected	Detected	Detected		Detected	Detected	Detected	Detected	Detected
GPC4	O75487	Glypican-4;Secreted glypican-4	Detected	Detected	Detected	Detected	Detected					Detected
NDUFS3	O75489	NADH dehydrogenase [ubiquinone] iron-sulfur protein 3, mitochondrial			Detected			Detected	Detected	Detected	Detected
SRSF10	O75494	Serine/arginine-rich splicing factor 10				Detected					Detected	Detected
HSBP1	O75506	Heat shock factor-binding protein 1						Detected	Detected
SF3B1	O75533	Splicing factor 3B subunit 1	Detected	Detected	Detected	Detected	Detected	Detected	Detected	Detected	Detected	Detected
CSDE1	O75534	Cold shock domain-containing protein E1			Detected	Detected	Detected	Detected	Detected	Detected	Detected	Detected
NPM3	O75607	Nucleoplasmin-3						Detected	Detected		Detected
ERAL1	O75616	GTPase Era, mitochondrial						Detected		Detected
SERPINB7	O75635	Serpin B7
SNRNP200	O75643	U5 small nuclear ribonucleoprotein 200 kDa helicase	Detected	Detected	Detected	Detected	Detected	Detected	Detected	Detected	Detected	Detected
TIPRL	O75663	TIP41-like protein						Detected	Detected	Detected	Detected	Detected
UTP20	O75691	Small subunit processome component 20 homolog			Detected			Detected	Detected	Detected	Detected	Detected
WDHD1	O75717	WD repeat and HMG-box DNA-binding protein 1						Detected	Detected	Detected
SLC25A12	O75746	Calcium-binding mitochondrial carrier protein Aralar1	Detected	Detected	Detected	Detected		Detected	Detected	Detected	Detected	Detected
CDC123	O75794	Cell division cycle protein 123 homolog							Detected	Detected	Detected
EIF3G	O75821	Eukaryotic translation initiation factor 3 subunit G	Detected	Detected	Detected			Detected	Detected	Detected	Detected	Detected
EIF3J	O75822	Eukaryotic translation initiation factor 3 subunit J						Detected				Detected
CBR3	O75828	Carbonyl reductase [NADPH] 3						Detected	Detected	Detected	Detected	Detected
ZMPSTE24	O75844	CAAX prenyl protease 1 homolog						Detected	Detected		Detected
IDH1	O75874	Isocitrate dehydrogenase [NADP] cytoplasmic	Detected	Detected	Detected			Detected	Detected	Detected	Detected	Detected
ATRN	O75882	Attractin	Detected	Detected	Detected	Detected	Detected					Detected
DGAT1	O75907	Diacylglycerol O-acyltransferase 1									Detected
BCAS2	O75934	Pre-mRNA-splicing factor SPF27								Detected	Detected
SMNDC1	O75940	Survival of motor neuron-related-splicing factor 30						Detected		Detected
ATP5PD	O75947	ATP synthase subunit d, mitochondrial						Detected				Detected
TRIO	O75962	Triple functional domain protein						Detected	Detected	Detected	Detected	Detected
C1QL1	O75973	C1q-related factor										Detected
GLRX3	O76003	Glutaredoxin-3						Detected		Detected	Detected	Detected
RSL1D1	O76021	Ribosomal L1 domain-containing protein 1			Detected		Detected		Detected			Detected
CLPX	O76031	ATP-dependent Clp protease ATP-binding subunit clpX-like, mitochondrial			Detected			Detected	Detected	Detected	Detected	Detected
CIAO1	O76071	Probable cytosolic iron-sulfur protein assembly protein CIAO1							Detected			Detected
SRP72	O76094	Signal recognition particle subunit SRP72						Detected	Detected	Detected		Detected
RECQL4	O94761	ATP-dependent DNA helicase Q4								Detected	Detected	Detected
MTA2	O94776	Metastasis-associated protein MTA2	Detected	Detected	Detected	Detected		Detected	Detected	Detected	Detected	Detected
USP1	O94782	Ubiquitin carboxyl-terminal hydrolase 1							Detected	Detected
LTN1	O94822	E3 ubiquitin-protein ligase listerin						Detected		Detected	Detected
TOMM70	O94826	Mitochondrial import receptor subunit TOM70						Detected	Detected	Detected	Detected	Detected
UFL1	O94874	E3 UFM1-protein ligase 1				Detected		Detected	Detected	Detected	Detected	Detected
PRPF6	O94906	Pre-mRNA-processing factor 6	Detected	Detected				Detected	Detected	Detected	Detected	Detected
ADGRL1	O94910	Latrophilin-1	Detected		Detected
FRYL	O94915	Protein furry homolog-like							Detected	Detected
GLS	O94925-3	Glutaminase kidney isoform, mitochondrial	Detected	Detected	Detected	Detected	Detected	Detected	Detected	Detected	Detected	Detected
HAUS5	O94927	HAUS augmin-like complex subunit 5								Detected	Detected
USP19	O94966-7	Ubiquitin carboxyl-terminal hydrolase 19;Ubiquitin carboxyl-terminal hydrolase						Detected	Detected	Detected	Detected	Detected
HEXIM1	O94992	Protein HEXIM1						Detected		Detected		Detected
UBR5	O95071	E3 ubiquitin-protein ligase UBR5						Detected	Detected	Detected	Detected	Detected
UBE4B	O95155	Ubiquitin conjugation factor E4 B						Detected	Detected	Detected	Detected	Detected
NDUFB4	O95168	NADH dehydrogenase [ubiquinone] 1 beta subcomplex subunit 4						Detected	Detected		Detected
CSPG5	O95196	Chondroitin sulfate proteoglycan 5			Detected
CSPG5	O95196-2	Chondroitin sulfate proteoglycan 5			Detected	Detected
SNX4	O95219	Sorting nexin-4								Detected	Detected
ZWINT	O95229	ZW10 interactor						Detected
KIF20A	O95235	Kinesin-like protein KIF20A						Detected	Detected	Detected	Detected	Detected
KIF4A	O95239	Chromosome-associated kinesin KIF4A			Detected			Detected	Detected	Detected	Detected	Detected
SBF1	O95248	Myotubularin-related protein 5						Detected	Detected	Detected
KAT7	O95251	Histone acetyltransferase KAT7								Detected
VAPB	O95292	Vesicle-associated membrane protein-associated protein B/C						Detected	Detected	Detected	Detected	Detected
MPZL1	O95297	Myelin protein zero-like protein 1	Detected		Detected	Detected	Detected	Detected		Detected	Detected	Detected
PAPSS2	O95340	Bifunctional 3-phosphoadenosine 5-phosphosulfate synthase 2;Sulfate adenylyltransferase;Adenylyl-sulfate kinase						Detected	Detected	Detected	Detected	Detected
SMC2	O95347	Structural maintenance of chromosomes protein 2	Detected	Detected	Detected	Detected	Detected	Detected	Detected	Detected	Detected	Detected
ATG7	O95352	Ubiquitin-like modifier-activating enzyme ATG7						Detected	Detected	Detected	Detected	Detected
IPO7	O95373	Importin-7	Detected	Detected	Detected	Detected		Detected	Detected	Detected	Detected	Detected
ARIH2	O95376	E3 ubiquitin-protein ligase ARIH2								Detected	Detected	Detected
MOCS3	O95396	Adenylyltransferase and sulfurtransferase MOCS3;Molybdopterin-synthase adenylyltransferase;Molybdopterin-synthase sulfurtransferase								Detected
BAG4	O95429	BAG family molecular chaperone regulator 4										Detected
AHSA1	O95433	Activator of 90 kDa heat shock protein ATPase homolog 1		Detected				Detected	Detected	Detected	Detected	Detected
PSMG1	O95456	Proteasome assembly chaperone 1						Detected		Detected	Detected	Detected
SGPL1	O95470	Sphingosine-1-phosphate lyase 1	Detected	Detected	Detected	Detected		Detected	Detected	Detected	Detected	Detected
SEC24B	O95487	Protein transport protein Sec24B						Detected		Detected	Detected	Detected
TDP2	O95551	Tyrosyl-DNA phosphodiesterase 2			Detected
MPC2	O95563	Mitochondrial pyruvate carrier 2						Detected
POLR1A	O95602	DNA-directed RNA polymerase I subunit RPA1;DNA-directed RNA polymerase						Detected	Detected	Detected	Detected	Detected
NFATC1	O95644	Nuclear factor of activated T-cells, cytoplasmic 1						Detected	Detected			Detected
ASMTL	O95671	N-acetylserotonin O-methyltransferase-like protein						Detected		Detected	Detected	Detected
CDS2	O95674	Phosphatidate cytidylyltransferase 2							Detected	Detected
POP4	O95707	Ribonuclease P protein subunit p29			Detected				Detected	Detected
HERC2	O95714	E3 ubiquitin-protein ligase HERC2							Detected	Detected
OXSR1	O95747	Serine/threonine-protein kinase OSR1			Detected		Detected	Detected	Detected	Detected	Detected	Detected
AP2A1	O95782	AP-2 complex subunit alpha-1	Detected	Detected	Detected	Detected	Detected	Detected	Detected	Detected	Detected	Detected
STAU1	O95793	Double-stranded RNA-binding protein Staufen homolog 1	Detected					Detected	Detected	Detected		Detected
TTC4	O95801	Tetratricopeptide repeat protein 4						Detected			Detected	Detected
BAG2	O95816	BAG family molecular chaperone regulator 2			Detected			Detected	Detected	Detected	Detected	Detected
BAG3	O95817	BAG family molecular chaperone regulator 3						Detected	Detected	Detected		Detected
FADS2	O95864	Fatty acid desaturase 2	Detected	Detected	Detected	Detected		Detected	Detected	Detected	Detected	Detected
TXNDC12	O95881	Thioredoxin domain-containing protein 12						Detected		Detected	Detected	Detected
ECD	O95905	Protein SGT1						Detected	Detected	Detected	Detected
SCGB1D2	O95969	Secretoglobin family 1D member 2	Detected		Detected
CLPTM1	O96005	Cleft lip and palate transmembrane protein 1			Detected			Detected	Detected	Detected	Detected	Detected
TOMM40	O96008	Mitochondrial import receptor subunit TOM40 homolog	Detected					Detected	Detected	Detected	Detected	Detected
PEX11B	O96011	Peroxisomal membrane protein 11B						Detected	Detected
PAK4	O96013	Serine/threonine-protein kinase PAK 4						Detected		Detected	Detected	Detected
ACTL6A	O96019	Actin-like protein 6A						Detected		Detected		Detected
LDHA	P00338	L-lactate dehydrogenase A chain	Detected	Detected	Detected	Detected	Detected	Detected	Detected	Detected	Detected	Detected
GLUD1	P00367	Glutamate dehydrogenase 1, mitochondrial;Glutamate dehydrogenase 2, mitochondrial	Detected			Detected			Detected		Detected
DHFR	P00374	Dihydrofolate reductase			Detected			Detected	Detected	Detected	Detected	Detected
CYB5R3	P00387	NADH-cytochrome b5 reductase 3;NADH-cytochrome b5 reductase 3 membrane-bound form;NADH-cytochrome b5 reductase 3 soluble form				Detected					Detected	Detected
MT-CO2	P00403	Cytochrome c oxidase subunit 2	Detected	Detected	Detected	Detected		Detected	Detected	Detected	Detected	Detected
PNP	P00491	Purine nucleoside phosphorylase	Detected									Detected
HPRT1	P00492	Hypoxanthine-guanine phosphoribosyltransferase						Detected	Detected	Detected	Detected	Detected
ABL1	P00519	Tyrosine-protein kinase ABL1								Detected
EGFR	P00533	Epidermal growth factor receptor;Receptor protein-tyrosine kinase	Detected	Detected	Detected	Detected	Detected	Detected	Detected	Detected	Detected
PGK1	P00558	Phosphoglycerate kinase 1	Detected					Detected	Detected			Detected
MT-ATP6	P00846	ATP synthase subunit a	Detected	Detected				Detected	Detected		Detected
ASS1	P00966	Argininosuccinate synthase		Detected	Detected	Detected		Detected	Detected	Detected	Detected	Detected
C3	P01024	Complement C3;Complement C3 beta chain;C3-beta-c;Complement C3 alpha chain;C3a anaphylatoxin;Acylation stimulating protein;Complement C3b alpha chain;Complement C3c alpha chain fragment 1;Complement C3dg fragment;Complement C3g fragment;Complement C3d fragment;Complement C3f fragment;Complement C3c alpha chain fragment 2
NRAS	P01111	GTPase NRas;GTPase HRas;GTPase HRas, N-terminally processed;GTPase KRas;GTPase KRas, N-terminally processed	Detected	Detected	Detected	Detected	Detected	Detected	Detected	Detected	Detected	Detected
PIGR	P01833	Polymeric immunoglobulin receptor;Secretory component		Detected			Detected
IGKC	P01834	Ig kappa chain C region		Detected			Detected
COL1A1	P02452	Collagen alpha-1(I) chain						Detected	Detected			Detected
CRYAB	P02511	Alpha-crystallin B chain		Detected	Detected	Detected	Detected	Detected	Detected	Detected	Detected	Detected
FGA	P02671	Fibrinogen alpha chain;Fibrinopeptide A;Fibrinogen alpha chain										Detected
FGB	P02675	Fibrinogen beta chain;Fibrinopeptide B;Fibrinogen beta chain				Detected	Detected					Detected
SLC4A1	P02730	Band 3 anion transport protein
FN1	P02751-17	Fibronectin;Anastellin;Ugl-Y1;Ugl-Y2;Ugl-Y3	Detected	Detected	Detected	Detected	Detected				Detected	Detected
TFRC	P02786	Transferrin receptor protein 1;Transferrin receptor protein 1, serum form	Detected	Detected	Detected	Detected	Detected	Detected	Detected	Detected	Detected	Detected
TF	P02787	Serotransferrin				Detected			Detected			Detected
CAT	P04040	Catalase	Detected	Detected				Detected
CSTB	P04080	Cystatin-B						Detected			Detected	Detected
ANXA1	P04083	Annexin A1;Annexin		Detected		Detected	Detected			Detected	Detected	Detected
APOB	P04114	Apolipoprotein B-100;Apolipoprotein B-48					Detected
NR3C1	P04150	Glucocorticoid receptor						Detected	Detected	Detected	Detected
OAT	P04181	Ornithine aminotransferase, mitochondrial;Ornithine aminotransferase, hepatic form;Ornithine aminotransferase, renal form	Detected	Detected	Detected			Detected	Detected	Detected	Detected
TK1	P04183	Thymidine kinase, cytosolic	Detected		Detected	Detected	Detected	Detected	Detected	Detected	Detected	Detected
KRT6B	P04259	Keratin, type II cytoskeletal 6B	Detected		Detected	Detected		Detected			Detected
SEMG1	P04279	Semenogelin-1;Alpha-inhibin-92;Alpha-inhibin-31;Seminal basic protein										Detected
TUBB4A	P04350	Tubulin beta-4A chain	Detected	Detected	Detected	Detected	Detected	Detected	Detected	Detected	Detected	Detected
GAPDH	P04406	Glyceraldehyde-3-phosphate dehydrogenase		Detected		Detected	Detected	Detected	Detected	Detected	Detected	Detected
ASL	P04424	Argininosuccinate lyase						Detected	Detected
HSPB1	P04792	Heat shock protein beta-1	Detected	Detected	Detected	Detected	Detected	Detected	Detected	Detected	Detected	Detected
TYMS	P04818	Thymidylate synthase	Detected	Detected	Detected	Detected	Detected	Detected	Detected	Detected	Detected	Detected
RPN1	P04843	Dolichyl-diphosphooligosaccharide--protein glycosyltransferase subunit 1	Detected	Detected	Detected	Detected	Detected	Detected	Detected	Detected	Detected	Detected
RPN2	P04844	Dolichyl-diphosphooligosaccharide--protein glycosyltransferase subunit 2	Detected	Detected	Detected	Detected		Detected	Detected	Detected	Detected	Detected
GNAI2	P04899	Guanine nucleotide-binding protein G(i) subunit alpha-2	Detected	Detected	Detected	Detected	Detected	Detected	Detected	Detected	Detected	Detected
SLC4A2	P04920	Anion exchange protein 2	Detected	Detected	Detected	Detected	Detected
ATP1A1	P05023	Sodium/potassium-transporting ATPase subunit alpha-1	Detected	Detected	Detected	Detected	Detected	Detected	Detected	Detected	Detected	Detected
ATP1B1	P05026	Sodium/potassium-transporting ATPase subunit beta-1	Detected	Detected	Detected	Detected	Detected	Detected		Detected	Detected	Detected
ARG1	P05089	Arginase-1		Detected							Detected
ALDH2	P05091	Aldehyde dehydrogenase, mitochondrial	Detected		Detected			Detected	Detected	Detected	Detected	Detected
ITGB3	P05106	Integrin beta-3;Integrin beta	Detected		Detected	Detected
S100A8	P05109	Protein S100-A8;Protein S100-A8, N-terminally processed		Detected					Detected
SERPINB2	P05120	Plasminogen activator inhibitor 2	Detected									Detected
SERPINE1	P05121	Plasminogen activator inhibitor 1	Detected	Detected	Detected	Detected	Detected	Detected	Detected	Detected	Detected	Detected
SLC25A5	P05141	ADP/ATP translocase 2;ADP/ATP translocase 2, N-terminally processed	Detected	Detected	Detected	Detected	Detected	Detected	Detected	Detected	Detected	Detected
PCCA	P05165	Propionyl-CoA carboxylase alpha chain, mitochondrial		Detected	Detected
ALPP	P05187	Alkaline phosphatase, placental type;Alkaline phosphatase, placental-like					Detected					Detected
EIF2S1	P05198	Eukaryotic translation initiation factor 2 subunit 1	Detected	Detected		Detected		Detected	Detected	Detected	Detected	Detected
RPLP1	P05386	60S acidic ribosomal protein P1								Detected	Detected	Detected
RPLP2	P05387	60S acidic ribosomal protein P2	Detected	Detected	Detected	Detected	Detected	Detected	Detected	Detected	Detected	Detected
RPLP0	P05388	60S acidic ribosomal protein P0;60S acidic ribosomal protein P0-like	Detected	Detected	Detected	Detected		Detected	Detected	Detected	Detected	Detected
JUN	P05412	Transcription factor AP-1						Detected		Detected
KRT18	P05783	Keratin, type I cytoskeletal 18	Detected	Detected	Detected	Detected		Detected	Detected	Detected	Detected	Detected
MYL3	P08590	Myosin light chain 3;Myosin light chain 1/3, skeletal muscle isoform							Detected
INSR	P06213	Insulin receptor;Insulin receptor subunit alpha;Insulin receptor subunit beta	Detected	Detected		Detected	Detected	Detected
CDK1	P06493	Cyclin-dependent kinase 1	Detected	Detected	Detected	Detected		Detected	Detected	Detected	Detected	Detected
ATP5F1B	P06576	ATP synthase subunit beta, mitochondrial;ATP synthase subunit beta	Detected	Detected	Detected	Detected	Detected	Detected	Detected	Detected	Detected	Detected
S100A9	P06702	Protein S100-A9	Detected	Detected		Detected		Detected	Detected		Detected	Detected
S100A6	P06703	Protein S100-A6;Protein S100	Detected	Detected	Detected	Detected	Detected	Detected	Detected	Detected	Detected	Detected
EIF4E	P06730	Eukaryotic translation initiation factor 4E	Detected	Detected	Detected			Detected	Detected	Detected	Detected	Detected
ENO1	P06733	Alpha-enolase	Detected	Detected	Detected	Detected		Detected	Detected	Detected	Detected	Detected
PYGL	P06737	Glycogen phosphorylase, liver form;Alpha-1,4 glucan phosphorylase	Detected	Detected	Detected	Detected		Detected	Detected	Detected	Detected	Detected
TPM3	P06753-2	Tropomyosin alpha-3 chain	Detected	Detected	Detected			Detected	Detected	Detected	Detected	Detected
ITGAV	P06756	Integrin alpha-V;Integrin alpha-V heavy chain;Integrin alpha-V light chain	Detected	Detected	Detected	Detected	Detected	Detected	Detected	Detected	Detected	Detected
H2BC3	P33778	Histone H2B type 1-B;Histone H2B type 2-E;Histone H2B type 1-O;Histone H2B type 1-J;Histone H2B type 3-B	Detected	Detected	Detected			Detected	Detected	Detected	Detected	Detected
GPX1	P07203	Glutathione peroxidase 1						Detected		Detected	Detected
H1-0	P07305	Histone H1.0;Histone H1.0, N-terminally processed										Detected
ANXA2	P07355	Annexin A2;Annexin;Putative annexin A2-like protein	Detected	Detected	Detected	Detected		Detected	Detected	Detected	Detected	Detected
CAPN1	P07384	Calpain-1 catalytic subunit	Detected	Detected	Detected	Detected		Detected	Detected	Detected	Detected	Detected
TUBB	P07437	Tubulin beta chain	Detected	Detected	Detected	Detected		Detected	Detected	Detected	Detected	Detected
IVL	P07476	Involucrin										Detected
ADRB2	P07550	Beta-2 adrenergic receptor
PFN1	P07737	Profilin-1	Detected									Detected
APRT	P07741	Adenine phosphoribosyltransferase	Detected	Detected	Detected	Detected		Detected	Detected	Detected	Detected	Detected
EPRS1	P07814	Bifunctional glutamate/proline--tRNA ligase;Glutamate--tRNA ligase;Proline--tRNA ligase	Detected	Detected	Detected	Detected	Detected	Detected	Detected	Detected	Detected	Detected
HSP90AA1	P07900	Heat shock protein HSP 90-alpha	Detected	Detected	Detected	Detected		Detected	Detected	Detected	Detected	Detected
FH	P07954	Fumarate hydratase, mitochondrial						Detected				Detected
THBS1	P07996	Thrombospondin-1	Detected	Detected	Detected	Detected	Detected	Detected	Detected	Detected	Detected	Detected
SP1	P08047	Transcription factor Sp1						Detected
ANXA6	P08133	Annexin A6;Annexin				Detected		Detected	Detected	Detected	Detected	Detected
RHOC	P08134	Rho-related GTP-binding protein RhoC	Detected	Detected	Detected	Detected	Detected	Detected	Detected	Detected	Detected	Detected
ABCB1	P08183	Multidrug resistance protein 1	Detected	Detected	Detected	Detected	Detected
SLC3A2	P08195-2	4F2 cell-surface antigen heavy chain	Detected	Detected	Detected	Detected	Detected	Detected	Detected	Detected	Detected	Detected
HSP90AB1	P08238	Heat shock protein HSP 90-beta	Detected	Detected	Detected	Detected		Detected	Detected	Detected	Detected	Detected
SRPRA	P08240	Signal recognition particle receptor subunit alpha						Detected	Detected	Detected		Detected
ASNS	P08243	Asparagine synthetase [glutamine-hydrolyzing]	Detected	Detected	Detected	Detected	Detected	Detected	Detected	Detected	Detected	Detected
MME	P08473	Neprilysin
PDHA1	P08559	Pyruvate dehydrogenase E1 component subunit alpha, somatic form, mitochondrial		Detected				Detected	Detected	Detected	Detected	Detected
COL4A2	P08572	Collagen alpha-2(IV) chain;Canstatin					Detected		Detected			Detected
CYC1	P08574	Cytochrome c1, heme protein, mitochondrial
PTPRC	P08575	Receptor-type tyrosine-protein phosphatase C
MET	P08581	Hepatocyte growth factor receptor	Detected	Detected	Detected	Detected	Detected	Detected	Detected	Detected	Detected	Detected
MELTF	P08582	Melanotransferrin	Detected	Detected	Detected	Detected	Detected					Detected
SNRNP70	P08621	U1 small nuclear ribonucleoprotein 70 kDa	Detected		Detected				Detected	Detected	Detected	Detected
ITGA5	P08648	Integrin alpha-5;Integrin alpha-5 heavy chain;Integrin alpha-5 light chain	Detected	Detected	Detected	Detected	Detected	Detected	Detected	Detected	Detected	Detected
VIM	P08670	Vimentin	Detected	Detected	Detected	Detected	Detected	Detected	Detected	Detected	Detected	Detected
GNAI3	P08754	Guanine nucleotide-binding protein G(k) subunit alpha	Detected	Detected	Detected	Detected	Detected	Detected	Detected	Detected	Detected	Detected
ANXA5	P08758	Annexin A5;Annexin			Detected	Detected		Detected			Detected	Detected
GSTP1	P09211	Glutathione S-transferase P						Detected	Detected	Detected	Detected	Detected
LGALS1	P09382	Galectin-1	Detected	Detected	Detected	Detected	Detected	Detected	Detected	Detected	Detected	Detected
HMGB1	P09429	High mobility group protein B1			Detected			Detected		Detected	Detected	Detected
GNAO1	P09471-2	Guanine nucleotide-binding protein G(o) subunit alpha	Detected	Detected	Detected	Detected	Detected	Detected	Detected	Detected	Detected	Detected
TPM1	P09493-3	Tropomyosin alpha-1 chain		Detected	Detected			Detected	Detected	Detected	Detected	Detected
CLTA	P09496-2	Clathrin light chain A		Detected				Detected	Detected	Detected		Detected
CLTB	P09497-2	Clathrin light chain B								Detected		Detected
CNP	P09543	2,3-cyclic-nucleotide 3-phosphodiesterase		Detected				Detected	Detected	Detected	Detected	Detected
PDGFRB	P09619	Platelet-derived growth factor receptor beta	Detected	Detected	Detected	Detected	Detected	Detected	Detected	Detected	Detected	Detected
SNRPA1	P09661	U2 small nuclear ribonucleoprotein A				Detected		Detected	Detected	Detected	Detected	Detected
PARP1	P09874	Poly [ADP-ribose] polymerase 1	Detected	Detected	Detected	Detected	Detected	Detected	Detected	Detected	Detected	Detected
LTA4H	P09960	Leukotriene A-4 hydrolase						Detected	Detected			Detected
H2AZ2	Q71UI9	Histone H2A.V;Histone H2A.Z;Histone H2A	Detected	Detected	Detected		Detected	Detected	Detected	Detected	Detected	Detected
ELFN1	P0C7U0	Protein ELFN1	Detected	Detected	Detected	Detected	Detected	Detected	Detected	Detected	Detected	Detected
U2AF1	Q01081	Splicing factor U2AF 35 kDa subunit;Splicing factor U2AF 26 kDa subunit			Detected		Detected	Detected	Detected	Detected	Detected	Detected
CBS	P35520	Cystathionine beta-synthase						Detected	Detected	Detected	Detected	Detected
IGLC3	P0DOY3	Immunoglobulin lambda-like polypeptide 5;Ig lambda-1 chain C regions;Ig lambda-6 chain C region;Ig lambda-7 chain C region	Detected
CALM3	P0DP25		Detected
POLR1D	P0DPB6							Detected		Detected
TUBA3D	P0DPH8	Tubulin alpha-3E chain	Detected	Detected	Detected	Detected	Detected	Detected	Detected	Detected	Detected	Detected
GLI3	P10071	Transcriptional activator GLI3;Transcriptional repressor GLI3R								Detected
GAA	P10253	Lysosomal alpha-glucosidase;76 kDa lysosomal alpha-glucosidase;70 kDa lysosomal alpha-glucosidase						Detected	Detected
RRAS	P10301	Ras-related protein R-Ras				Detected		Detected	Detected	Detected	Detected	Detected
ARAF	P10398	Serine/threonine-protein kinase A-Raf						Detected	Detected	Detected	Detected	Detected
H1-4	P10412	Histone H1.4;Histone H1.3		Detected	Detected	Detected						Detected
PTPRF	P10586	Receptor-type tyrosine-protein phosphatase F	Detected	Detected	Detected	Detected	Detected	Detected	Detected	Detected	Detected	Detected
TXN	P10599	Thioredoxin	Detected	Detected				Detected	Detected	Detected	Detected
PRKAR1A	P10644	cAMP-dependent protein kinase type I-alpha regulatory subunit;cAMP-dependent protein kinase type I-alpha regulatory subunit, N-terminally processed						Detected		Detected	Detected
ESD	P10768	S-formylglutathione hydrolase										Detected
HSPD1	P10809	60 kDa heat shock protein, mitochondrial	Detected	Detected	Detected	Detected		Detected	Detected	Detected	Detected	Detected
CLU	P10909	Clusterin;Clusterin beta chain;Clusterin alpha chain;Clusterin	Detected	Detected	Detected	Detected	Detected	Detected	Detected	Detected	Detected	Detected
HAPLN1	P10915	Hyaluronan and proteoglycan link protein 1			Detected							Detected
HSPA5	P11021	78 kDa glucose-regulated protein	Detected	Detected	Detected	Detected		Detected	Detected	Detected	Detected	Detected
LAMC1	P11047	Laminin subunit gamma-1			Detected		Detected			Detected		Detected
HSPA8	P11142	Heat shock cognate 71 kDa protein	Detected	Detected	Detected	Detected		Detected	Detected	Detected	Detected	Detected
SLC2A1	P11166	Solute carrier family 2, facilitated glucose transporter member 1	Detected	Detected	Detected	Detected	Detected	Detected	Detected	Detected	Detected	Detected
SLC2A3	P11169	Solute carrier family 2, facilitated glucose transporter member 3;Solute carrier family 2, facilitated glucose transporter member 14	Detected	Detected	Detected	Detected	Detected		Detected		Detected
UMPS	P11172	Uridine 5-monophosphate synthase;Orotate phosphoribosyltransferase;Orotidine 5-phosphate decarboxylase	Detected		Detected			Detected	Detected	Detected	Detected	Detected
PDHB	P11177	Pyruvate dehydrogenase E1 component subunit beta, mitochondrial	Detected	Detected	Detected	Detected	Detected	Detected	Detected	Detected	Detected	Detected
PYGB	P11216	Glycogen phosphorylase, brain form	Detected	Detected	Detected	Detected		Detected	Detected	Detected	Detected	Detected
LAMP1	P11279	Lysosome-associated membrane glycoprotein 1	Detected	Detected	Detected	Detected	Detected
TOP1	P11387	DNA topoisomerase 1				Detected					Detected	Detected
TOP2A	P11388	DNA topoisomerase 2-alpha	Detected	Detected	Detected	Detected	Detected	Detected	Detected	Detected	Detected	Detected
G6PD	P11413	Glucose-6-phosphate 1-dehydrogenase	Detected	Detected	Detected	Detected		Detected	Detected	Detected	Detected	Detected
UBL4A	P11441	Ubiquitin-like protein 4A							Detected	Detected
PC	P11498	Pyruvate carboxylase, mitochondrial		Detected	Detected	Detected			Detected	Detected	Detected
EPX	P11678	Eosinophil peroxidase;Eosinophil peroxidase light chain;Eosinophil peroxidase heavy chain										Detected
IGF2R	P11717	Cation-independent mannose-6-phosphate receptor	Detected	Detected	Detected	Detected	Detected	Detected	Detected	Detected	Detected	Detected
ADH5	P11766	Alcohol dehydrogenase class-3									Detected	Detected
CDK4	P11802	Cyclin-dependent kinase 4			Detected	Detected			Detected	Detected	Detected	Detected
PRPS2	P11908	Ribose-phosphate pyrophosphokinase 2		Detected				Detected	Detected	Detected	Detected	Detected
PCNA	P12004	Proliferating cell nuclear antigen	Detected	Detected	Detected	Detected		Detected	Detected		Detected	Detected
COX6A1	P12074	Cytochrome c oxidase subunit 6A1, mitochondrial							Detected	Detected
SLC25A4	P12235	ADP/ATP translocase 1	Detected	Detected	Detected	Detected	Detected	Detected	Detected	Detected	Detected	Detected
SLC25A6	P12236	ADP/ATP translocase 3;ADP/ATP translocase 3, N-terminally processed	Detected	Detected	Detected	Detected	Detected	Detected	Detected	Detected	Detected	Detected
TPR	P12270	Nucleoprotein TPR	Detected		Detected							Detected
PIP	P12273	Prolactin-inducible protein									Detected
ACTN1	P12814	Alpha-actinin-1	Detected	Detected	Detected	Detected	Detected	Detected	Detected	Detected	Detected	Detected
XRCC6	P12956	X-ray repair cross-complementing protein 6	Detected	Detected	Detected	Detected		Detected	Detected	Detected	Detected	Detected
XRCC5	P13010	X-ray repair cross-complementing protein 5	Detected	Detected	Detected	Detected	Detected	Detected	Detected	Detected	Detected	Detected
RNH1	P13489	Ribonuclease inhibitor	Detected		Detected			Detected	Detected	Detected	Detected	Detected
NCAM1	P13591	Neural cell adhesion molecule 1	Detected	Detected	Detected	Detected	Detected	Detected	Detected	Detected	Detected	Detected
ITGA4	P13612	Integrin alpha-4	Detected		Detected		Detected					Detected
EEF2	P13639	Elongation factor 2	Detected	Detected	Detected	Detected	Detected	Detected	Detected	Detected	Detected	Detected
P4HA1	P13674	Prolyl 4-hydroxylase subunit alpha-1						Detected	Detected	Detected
ALAD	P13716	Delta-aminolevulinic acid dehydratase
F3	P13726	Tissue factor			Detected		Detected					Detected
PRG2	P13727	Bone marrow proteoglycan;Eosinophil granule major basic protein										Detected
ETFA	P13804	Electron transfer flavoprotein subunit alpha, mitochondrial	Detected	Detected	Detected	Detected	Detected	Detected	Detected	Detected	Detected	Detected
GYS1	P13807	Glycogen [starch] synthase, muscle						Detected	Detected	Detected
PRKAR2A	P13861	cAMP-dependent protein kinase type II-alpha regulatory subunit						Detected		Detected	Detected	Detected
MIF	P14174	Macrophage migration inhibitory factor				Detected					Detected	Detected
CD99	P14209	CD99 antigen	Detected	Detected	Detected	Detected	Detected
FDPS	P14324	Farnesyl pyrophosphate synthase	Detected	Detected			Detected	Detected	Detected	Detected	Detected	Detected
NID1	P14543	Nidogen-1										Detected
PKM	P14618	Pyruvate kinase PKM;Pyruvate kinase	Detected	Detected	Detected	Detected	Detected	Detected	Detected	Detected	Detected	Detected
PKM	P14618-2	Pyruvate kinase PKM;Pyruvate kinase	Detected	Detected	Detected	Detected	Detected	Detected	Detected	Detected	Detected	Detected
CCNB1	P14635	G2/mitotic-specific cyclin-B1						Detected		Detected	Detected
HNRNPL	P14866	Heterogeneous nuclear ribonucleoprotein L			Detected			Detected	Detected	Detected	Detected	Detected
DARS1	P14868	Aspartate--tRNA ligase, cytoplasmic	Detected	Detected	Detected	Detected		Detected	Detected	Detected	Detected	Detected
JUP	P14923	Junction plakoglobin	Detected		Detected	Detected						Detected
GSPT1	P15170-3	Eukaryotic peptide chain release factor GTP-binding subunit ERF3A						Detected	Detected	Detected	Detected	Detected
CSF2RA	P15509	Granulocyte-macrophage colony-stimulating factor receptor subunit alpha			Detected
CD46	P15529	Membrane cofactor protein	Detected	Detected	Detected	Detected	Detected	Detected		Detected	Detected	Detected
CD46	P15529-4	Membrane cofactor protein	Detected	Detected	Detected	Detected	Detected	Detected		Detected	Detected	Detected
NME1	P15531	Nucleoside diphosphate kinase A				Detected		Detected	Detected	Detected	Detected	Detected
RPS2	P15880	40S ribosomal protein S2	Detected	Detected	Detected	Detected	Detected	Detected	Detected	Detected	Detected	Detected
DSP	P15924	Desmoplakin	Detected	Detected							Detected	Detected
CD44	P16070	CD44 antigen	Detected	Detected	Detected	Detected	Detected	Detected	Detected	Detected	Detected	Detected
H2AX	P16104	Histone H2AX;Histone H2A type 1-A;Histone H2A type 2-B		Detected	Detected		Detected		Detected	Detected	Detected	Detected
ITGB4	P16144-2	Integrin beta-4	Detected	Detected	Detected	Detected			Detected
CBR1	P16152	Carbonyl reductase [NADPH] 1						Detected		Detected	Detected	Detected
CREB1	P16220	Cyclic AMP-responsive element-binding protein 1;Cyclic AMP-dependent transcription factor ATF-1								Detected	Detected	Detected
H1-5	P16401	Histone H1.5
H1-2	P16403	Histone H1.2		Detected	Detected	Detected						Detected
ATP2A2	P16615	Sarcoplasmic/endoplasmic reticulum calcium ATPase 2	Detected	Detected	Detected	Detected	Detected	Detected	Detected	Detected	Detected	Detected
YBX3	P16989	Y-box-binding protein 3										Detected
ZNF24	P17028	Zinc finger protein 24						Detected		Detected	Detected	Detected
ZNF26	P17031	Zinc finger protein 26					Detected					Detected
HSPA6	P17066	Heat shock 70 kDa protein 6;Putative heat shock 70 kDa protein 7	Detected	Detected	Detected	Detected				Detected	Detected	Detected
HMGA1	P17096	High mobility group protein HMG-I/HMG-Y			Detected
PRKCA	P17252	Protein kinase C alpha type						Detected	Detected	Detected	Detected	Detected
ITGA2	P17301	Integrin alpha-2	Detected	Detected	Detected	Detected	Detected	Detected	Detected	Detected	Detected	Detected
PRKACA	P17612	cAMP-dependent protein kinase catalytic subunit alpha						Detected	Detected	Detected	Detected	Detected
CAPN2	P17655	Calpain-2 catalytic subunit	Detected	Detected	Detected	Detected	Detected	Detected	Detected	Detected	Detected	Detected
PTPN2	P17706	Tyrosine-protein phosphatase non-receptor type 2						Detected	Detected	Detected
ENG	P17813	Endoglin	Detected	Detected	Detected	Detected	Detected					Detected
PFKL	P17858	ATP-dependent 6-phosphofructokinase, liver type		Detected	Detected		Detected	Detected	Detected	Detected	Detected	Detected
GM2A	P17900	Ganglioside GM2 activator;Ganglioside GM2 activator isoform short		Detected					Detected
LGALS3	P17931	Galectin-3;Galectin	Detected		Detected			Detected
TCP1	P17987	T-complex protein 1 subunit alpha	Detected	Detected	Detected	Detected	Detected	Detected	Detected	Detected	Detected	Detected
PTPN1	P18031	Tyrosine-protein phosphatase non-receptor type 1;Tyrosine-protein phosphatase non-receptor type						Detected	Detected	Detected	Detected	Detected
RPL35A	P18077	60S ribosomal protein L35a	Detected	Detected	Detected	Detected		Detected	Detected	Detected	Detected	Detected
ITGB5	P18084	Integrin beta-5;Integrin beta	Detected	Detected	Detected	Detected	Detected	Detected	Detected	Detected	Detected	Detected
ARF4	P18085	ADP-ribosylation factor 4	Detected	Detected	Detected	Detected	Detected	Detected	Detected	Detected	Detected	Detected
RPL7	P18124	60S ribosomal protein L7	Detected	Detected	Detected	Detected	Detected	Detected	Detected	Detected	Detected	Detected
VCL	P18206	Vinculin	Detected	Detected				Detected	Detected			Detected
PTPRA	P18433	Receptor-type tyrosine-protein phosphatase alpha	Detected	Detected	Detected	Detected	Detected
SON	P18583	Protein SON						Detected	Detected	Detected	Detected	Detected
SDC1	P18827	Syndecan-1	Detected	Detected	Detected	Detected	Detected
LIG1	P18858	DNA ligase 1;DNA ligase						Detected	Detected			Detected
CDH2	P19022	Cadherin-2	Detected	Detected	Detected	Detected	Detected	Detected	Detected	Detected	Detected	Detected
PLCG1	P19174	1-phosphatidylinositol 4,5-bisphosphate phosphodiesterase gamma-1						Detected	Detected	Detected	Detected	Detected
HK1	P19367	Hexokinase-1	Detected	Detected				Detected	Detected	Detected	Detected	Detected
POLR2C	P19387	DNA-directed RNA polymerase II subunit RPB3		Detected	Detected			Detected	Detected	Detected	Detected	Detected
SRM	P19623	Spermidine synthase	Detected	Detected	Detected	Detected		Detected	Detected	Detected	Detected	Detected
SLC9A1	P19634	Sodium/hydrogen exchanger 1	Detected	Detected	Detected	Detected	Detected
CSNK2A2	P19784	Casein kinase II subunit alpha	Detected			Detected		Detected		Detected	Detected	Detected
AOC1	P19801	Amiloride-sensitive amine oxidase [copper-containing]	Detected			Detected
ATP2B1	P20020	Plasma membrane calcium-transporting ATPase 1;Calcium-transporting ATPase						Detected	Detected	Detected	Detected	Detected
EIF2S2	P20042	Eukaryotic translation initiation factor 2 subunit 2				Detected		Detected	Detected	Detected	Detected	Detected
ANXA7	P20073	Annexin A7				Detected		Detected		Detected	Detected	Detected
RAB3B	P20337	Ras-related protein Rab-3B								Detected	Detected
RAB5A	P20339	Ras-related protein Rab-5A	Detected			Detected		Detected	Detected	Detected	Detected	Detected
RAB6A	P20340	Ras-related protein Rab-6A;Ras-related protein Rab-6B			Detected	Detected		Detected	Detected	Detected	Detected	Detected
NPR2	P20594	Atrial natriuretic peptide receptor 2			Detected	Detected	Detected
PSMB1	P20618	Proteasome subunit beta type-1	Detected		Detected	Detected	Detected			Detected	Detected	Detected
M6PR	P20645	Cation-dependent mannose-6-phosphate receptor	Detected
LMNB1	P20700	Lamin-B1	Detected	Detected				Detected	Detected	Detected	Detected	Detected
IMPDH1	P20839	Inosine-5-monophosphate dehydrogenase 1;Inosine-5-monophosphate dehydrogenase						Detected	Detected	Detected	Detected	Detected
ATP6V1B2	P21281	V-type proton ATPase subunit B, brain isoform								Detected	Detected	Detected
ATP6V1C1	P21283	V-type proton ATPase subunit C 1									Detected	Detected
CSRP1	P21291	Cysteine and glycine-rich protein 1	Detected		Detected	Detected	Detected	Detected	Detected	Detected	Detected	Detected
FLNA	P21333	Filamin-A	Detected	Detected	Detected	Detected	Detected	Detected	Detected	Detected	Detected	Detected
NF1	P21359	Neurofibromin;Neurofibromin truncated						Detected	Detected	Detected		Detected
MAOA	P21397	Amine oxidase [flavin-containing] A						Detected	Detected	Detected	Detected
ACO1	P21399	Cytoplasmic aconitate hydratase	Detected	Detected	Detected	Detected	Detected	Detected	Detected	Detected	Detected	Detected
NT5E	P21589	5-nucleotidase
VDAC1	P21796	Voltage-dependent anion-selective channel protein 1	Detected			Detected		Detected			Detected	Detected
SDHB	P21912	Succinate dehydrogenase [ubiquinone] iron-sulfur subunit, mitochondrial						Detected			Detected
TGM2	P21980	Protein-glutamine gamma-glutamyltransferase 2	Detected	Detected	Detected	Detected	Detected	Detected	Detected	Detected	Detected	Detected
OSBP	P22059	Oxysterol-binding protein 1						Detected	Detected	Detected	Detected	Detected
FBL	P22087	rRNA 2-O-methyltransferase fibrillarin	Detected	Detected	Detected	Detected		Detected	Detected	Detected	Detected	Detected
GART	P22102	Trifunctional purine biosynthetic protein adenosine-3;Phosphoribosylamine--glycine ligase;Phosphoribosylformylglycinamidine cyclo-ligase;Phosphoribosylglycinamide formyltransferase	Detected	Detected	Detected	Detected	Detected	Detected	Detected	Detected	Detected	Detected
PAICS	P22234	Multifunctional protein ADE2;Phosphoribosylaminoimidazole-succinocarboxamide synthase;Phosphoribosylaminoimidazole carboxylase			Detected	Detected		Detected	Detected	Detected	Detected	Detected
ACHE	P22303	Acetylcholinesterase;Carboxylic ester hydrolase	Detected			Detected	Detected
UBA1	P22314	Ubiquitin-like modifier-activating enzyme 1	Detected			Detected	Detected	Detected	Detected	Detected	Detected	Detected
NME2	P22392-2	Nucleoside diphosphate kinase B;Nucleoside diphosphate kinase				Detected		Detected	Detected	Detected	Detected	Detected
ENPP1	P22413	Ectonucleotide pyrophosphatase/phosphodiesterase family member 1;Alkaline phosphodiesterase I;Nucleotide pyrophosphatase	Detected		Detected	Detected	Detected	Detected				Detected
FDXR	P22570	NADPH:adrenodoxin oxidoreductase, mitochondrial	Detected	Detected	Detected	Detected		Detected	Detected	Detected	Detected	Detected
UQCRC2	P22695	Cytochrome b-c1 complex subunit 2, mitochondrial	Detected	Detected	Detected	Detected	Detected	Detected	Detected	Detected	Detected	Detected
SLC2A5	P22732	Solute carrier family 2, facilitated glucose transporter member 5
TGM1	P22735	Protein-glutamine gamma-glutamyltransferase K									Detected
ITGA6	P23229-2	Integrin alpha-6;Integrin alpha-6 heavy chain;Integrin alpha-6 light chain;Processed integrin alpha-6	Detected	Detected	Detected	Detected	Detected	Detected	Detected	Detected	Detected	Detected
SFPQ	P23246	Splicing factor, proline- and glutamine-rich	Detected		Detected	Detected	Detected	Detected	Detected	Detected	Detected	Detected
TUBG1	P23258	Tubulin gamma-1 chain;Tubulin gamma-2 chain	Detected	Detected	Detected	Detected	Detected	Detected	Detected	Detected	Detected	Detected
ANOS1	P23352	Anosmin-1			Detected		Detected	Detected		Detected		Detected
RPS3	P23396	40S ribosomal protein S3	Detected	Detected	Detected	Detected	Detected	Detected	Detected	Detected	Detected	Detected
PTPRE	P23469	Receptor-type tyrosine-protein phosphatase epsilon	Detected		Detected	Detected
PTPRG	P23470	Receptor-type tyrosine-protein phosphatase gamma	Detected	Detected	Detected	Detected	Detected			Detected	Detected	Detected
AHCY	P23526	Adenosylhomocysteinase	Detected	Detected	Detected	Detected	Detected	Detected	Detected	Detected	Detected	Detected
CFL1	P23528	Cofilin-1	Detected	Detected				Detected	Detected	Detected	Detected	Detected
DTYMK	P23919	Thymidylate kinase						Detected		Detected	Detected	Detected
RRM1	P23921	Ribonucleoside-diphosphate reductase large subunit	Detected	Detected				Detected	Detected	Detected	Detected	Detected
EEF1B2	P24534	Elongation factor 1-beta						Detected	Detected		Detected	Detected
ATP5PB	P24539	ATP synthase F(0) complex subunit B1, mitochondrial	Detected					Detected	Detected	Detected	Detected	Detected
APC	P25054	Adenomatous polyposis coli protein								Detected
MCM3	P25205	DNA replication licensing factor MCM3	Detected	Detected		Detected		Detected	Detected	Detected	Detected	Detected
AZGP1	P25311	Zinc-alpha-2-glycoprotein		Detected					Detected
MPST	P25325	3-mercaptopyruvate sulfurtransferase;Sulfurtransferase	Detected		Detected			Detected	Detected	Detected	Detected	Detected
RPS12	P25398	40S ribosomal protein S12	Detected	Detected		Detected		Detected	Detected	Detected	Detected	Detected
FAS	P25445	Tumor necrosis factor receptor superfamily member 6			Detected	Detected	Detected					Detected
DNAJB2	P25686	DnaJ homolog subfamily B member 2		Detected				Detected	Detected	Detected	Detected	Detected
ATP5F1A	P25705	ATP synthase subunit alpha, mitochondrial	Detected	Detected	Detected	Detected		Detected	Detected	Detected	Detected	Detected
PSMA1	P25786	Proteasome subunit alpha type-1	Detected					Detected	Detected	Detected	Detected	Detected
PSMA3	P25788	Proteasome subunit alpha type-3			Detected	Detected		Detected	Detected	Detected	Detected
PSMA4	P25789	Proteasome subunit alpha type-4;Proteasome subunit alpha type	Detected	Detected				Detected	Detected	Detected	Detected
CD40	P25942	Tumor necrosis factor receptor superfamily member 5			Detected	Detected
ITGA3	P26006	Integrin alpha-3;Integrin alpha-3 heavy chain;Integrin alpha-3 light chain	Detected	Detected	Detected	Detected	Detected	Detected	Detected	Detected	Detected	Detected
ITGB8	P26012	Integrin beta-8
MSN	P26038	Moesin	Detected		Detected	Detected	Detected	Detected		Detected	Detected	Detected
DDX6	P26196	Probable ATP-dependent RNA helicase DDX6						Detected	Detected			Detected
CTNNA2	P26232	Catenin alpha-2			Detected					Detected		Detected
RPL13	P26373	60S ribosomal protein L13	Detected	Detected	Detected			Detected	Detected	Detected	Detected	Detected
CHML	P26374	Rab proteins geranylgeranyltransferase component A 2						Detected		Detected		Detected
PTBP1	P26599	Polypyrimidine tract-binding protein 1						Detected	Detected	Detected	Detected	Detected
TARS1	P26639	Threonine--tRNA ligase, cytoplasmic				Detected		Detected	Detected	Detected	Detected	Detected
VARS1	P26640	Valine--tRNA ligase	Detected	Detected	Detected	Detected		Detected	Detected	Detected	Detected	Detected
EEF1G	P26641	Elongation factor 1-gamma	Detected	Detected	Detected	Detected	Detected	Detected	Detected	Detected	Detected	Detected
CNTFR	Q5T8H6	Ciliary neurotrophic factor receptor subunit alpha	Detected		Detected	Detected	Detected					Detected
STOM	P27105	Erythrocyte band 7 integral membrane protein	Detected	Detected	Detected				Detected			Detected
AK4	P27144	Adenylate kinase 4, mitochondrial			Detected			Detected	Detected	Detected	Detected	Detected
YWHAQ	P27348	14-3-3 protein theta	Detected	Detected	Detected	Detected		Detected	Detected	Detected	Detected	Detected
CALML3	P27482	Calmodulin-like protein 3	Detected	Detected
RPL10	P27635	60S ribosomal protein L10	Detected	Detected	Detected	Detected	Detected	Detected	Detected	Detected	Detected	Detected
RPA1	P27694	Replication protein A 70 kDa DNA-binding subunit;Replication protein A 70 kDa DNA-binding subunit, N-terminally processed						Detected	Detected	Detected	Detected	Detected
APEX1	P27695	DNA-(apurinic or apyrimidinic site) lyase;DNA-(apurinic or apyrimidinic site) lyase, mitochondrial				Detected		Detected	Detected		Detected	Detected
CD82	P27701	CD82 antigen;Tetraspanin				Detected
MAP4	P27816-5	Microtubule-associated protein 4;Microtubule-associated protein	Detected		Detected	Detected		Detected	Detected	Detected	Detected	Detected
PIK3R1	P27986	Phosphatidylinositol 3-kinase regulatory subunit alpha								Detected
PSMA5	P28066	Proteasome subunit alpha type-5	Detected	Detected	Detected	Detected		Detected	Detected	Detected	Detected	Detected
PSMB4	P28070	Proteasome subunit beta type-4	Detected	Detected					Detected
PSMB6	P28072	Proteasome subunit beta type-6			Detected	Detected		Detected	Detected
PSMB5	P28074	Proteasome subunit beta type-5	Detected	Detected					Detected		Detected
MAPK1	P28482	Mitogen-activated protein kinase 1						Detected		Detected	Detected	Detected
LAP3	P28838	Cytosol aminopeptidase						Detected	Detected		Detected	Detected
CD34	P28906	Hematopoietic progenitor cell antigen CD34	Detected		Detected	Detected
S100A2	P29034	Protein S100-A2	Detected	Detected				Detected	Detected	Detected	Detected	Detected
EPHA2	P29317	Ephrin type-A receptor 2	Detected	Detected	Detected	Detected	Detected	Detected	Detected	Detected	Detected	Detected
EPHB2	P29323-2	Ephrin type-B receptor 2;Receptor protein-tyrosine kinase	Detected	Detected	Detected	Detected	Detected	Detected	Detected	Detected	Detected	Detected
SHC1	P29353	SHC-transforming protein 1;SHC-transforming protein 2						Detected	Detected
TKT	P29401	Transketolase				Detected			Detected	Detected	Detected	Detected
SERPINB3	P29508	Serpin B3		Detected							Detected
PML	P29590	Protein PML						Detected	Detected	Detected	Detected	Detected
EEF1D	P29692	Elongation factor 1-delta	Detected	Detected	Detected	Detected		Detected	Detected	Detected	Detected	Detected
EEF1D	P29692-3	Elongation factor 1-delta	Detected			Detected		Detected	Detected	Detected	Detected	Detected
GNA11	P29992	Guanine nucleotide-binding protein subunit alpha-11			Detected				Detected	Detected
ALDH4A1	P30038	Delta-1-pyrroline-5-carboxylate dehydrogenase, mitochondrial						Detected	Detected	Detected	Detected
ERP29	P30040	Endoplasmic reticulum resident protein 29
PRDX6	P30041	Peroxiredoxin-6				Detected	Detected	Detected	Detected	Detected	Detected	Detected
PRDX5	P30044	Peroxiredoxin-5, mitochondrial						Detected	Detected	Detected		Detected
PRDX3	P30048	Thioredoxin-dependent peroxide reductase, mitochondrial				Detected		Detected	Detected	Detected	Detected	Detected
ATP5F1D	P30049	ATP synthase subunit delta, mitochondrial						Detected	Detected
RPL12	P30050	60S ribosomal protein L12	Detected	Detected	Detected	Detected		Detected	Detected	Detected	Detected	Detected
ECHS1	P30084	Enoyl-CoA hydratase, mitochondrial				Detected		Detected	Detected	Detected	Detected	Detected
CMPK1	P30085	UMP-CMP kinase						Detected	Detected	Detected	Detected	Detected
PDIA3	P30101	Protein disulfide-isomerase A3	Detected		Detected	Detected	Detected	Detected	Detected	Detected	Detected	Detected
PPP2R1A	P30153	Serine/threonine-protein phosphatase 2A 65 kDa regulatory subunit A alpha isoform	Detected	Detected	Detected	Detected	Detected	Detected	Detected	Detected	Detected	Detected
PPP2R1B	P30154	Serine/threonine-protein phosphatase 2A 65 kDa regulatory subunit A beta isoform			Detected			Detected	Detected	Detected	Detected	Detected
HMOX2	P30519	Heme oxygenase 2						Detected	Detected	Detected	Detected	Detected
ADSS2	P30520	Adenylosuccinate synthetase isozyme 2										Detected
AXL	P30530	Tyrosine-protein kinase receptor UFO;Receptor protein-tyrosine kinase	Detected	Detected	Detected	Detected	Detected	Detected	Detected	Detected	Detected	Detected
SLC7A1	P30825	High affinity cationic amino acid transporter 1	Detected	Detected	Detected	Detected	Detected				Detected	Detected
ALDH1B1	P30837	Aldehyde dehydrogenase X, mitochondrial	Detected	Detected	Detected	Detected	Detected	Detected	Detected	Detected	Detected	Detected
LCN1	P31025	Lipocalin-1;Putative lipocalin 1-like protein 1
SDHA	P31040	Succinate dehydrogenase [ubiquinone] flavoprotein subunit, mitochondrial						Detected	Detected	Detected	Detected	Detected
CORO1A	P31146	Coronin-1A;Coronin										Detected
S100A7	P31151	Protein S100-A7;Protein S100-A7A			Detected	Detected						Detected
MAT2A	P31153	S-adenosylmethionine synthase isoform type-2	Detected	Detected	Detected	Detected		Detected	Detected	Detected	Detected	Detected
PRKAR2B	P31323	cAMP-dependent protein kinase type II-beta regulatory subunit						Detected		Detected	Detected	Detected
SDC4	P31431	Syndecan-4	Detected	Detected	Detected	Detected	Detected		Detected	Detected		Detected
FMO4	P31512	Dimethylaniline monooxygenase [N-oxide-forming] 4
DNAJA1	P31689	DnaJ homolog subfamily A member 1	Detected			Detected		Detected	Detected	Detected	Detected	Detected
UQCRC1	P31930	Cytochrome b-c1 complex subunit 1, mitochondrial	Detected		Detected	Detected	Detected	Detected	Detected	Detected	Detected	Detected
ATIC	P31939	Bifunctional purine biosynthesis protein PURH;Phosphoribosylaminoimidazolecarboxamide formyltransferase;IMP cyclohydrolase				Detected		Detected	Detected		Detected	Detected
HNRNPH3	P31942	Heterogeneous nuclear ribonucleoprotein H3	Detected	Detected	Detected	Detected	Detected	Detected	Detected	Detected	Detected	Detected
CASP14	P31944	Caspase-14;Caspase-14 subunit p17, mature form;Caspase-14 subunit p10, mature form;Caspase-14 subunit p20, intermediate form;Caspase-14 subunit p8, intermediate form	Detected	Detected		Detected			Detected
YWHAB	P31946-2	14-3-3 protein beta/alpha;14-3-3 protein beta/alpha, N-terminally processed	Detected			Detected		Detected	Detected	Detected	Detected	Detected
SFN	P31947	14-3-3 protein sigma	Detected	Detected	Detected	Detected		Detected	Detected	Detected	Detected	Detected
STIP1	P31948	Stress-induced-phosphoprotein 1						Detected	Detected	Detected	Detected	Detected
S100A11	P31949	Protein S100-A11;Protein S100-A11, N-terminally processed				Detected		Detected	Detected			Detected
L1CAM	P32004	Neural cell adhesion molecule L1	Detected	Detected	Detected	Detected	Detected	Detected	Detected	Detected	Detected	Detected
PRDX2	P32119	Peroxiredoxin-2	Detected	Detected	Detected	Detected		Detected		Detected	Detected	Detected
PYCR1	P32322	Pyrroline-5-carboxylate reductase 1, mitochondrial;Pyrroline-5-carboxylate reductase	Detected	Detected	Detected	Detected	Detected	Detected	Detected	Detected	Detected	Detected
CTH	P32929	Cystathionine gamma-lyase						Detected			Detected	Detected
RPL9	P32969	60S ribosomal protein L9	Detected	Detected	Detected	Detected		Detected	Detected	Detected	Detected	Detected
CD70	P32970	CD70 antigen	Detected	Detected	Detected	Detected	Detected	Detected				Detected
KIF5B	P33176	Kinesin-1 heavy chain	Detected	Detected	Detected	Detected	Detected	Detected	Detected	Detected	Detected	Detected
ABCD1	P33897	ATP-binding cassette sub-family D member 1								Detected
TTK	P33981	Dual specificity protein kinase TTK			Detected	Detected				Detected	Detected	Detected
MCM4	P33991	DNA replication licensing factor MCM4	Detected	Detected	Detected	Detected	Detected	Detected	Detected	Detected	Detected	Detected
MCM5	P33992	DNA replication licensing factor MCM5;DNA helicase	Detected	Detected	Detected	Detected	Detected	Detected	Detected	Detected	Detected	Detected
MCM7	P33993	DNA replication licensing factor MCM7	Detected	Detected	Detected	Detected	Detected	Detected	Detected	Detected	Detected	Detected
SHMT2	P34897	Serine hydroxymethyltransferase, mitochondrial;Serine hydroxymethyltransferase	Detected	Detected	Detected			Detected	Detected	Detected	Detected	Detected
HSPA1L	P34931	Heat shock 70 kDa protein 1-like	Detected		Detected	Detected	Detected			Detected	Detected	Detected
HSPA4	P34932	Heat shock 70 kDa protein 4						Detected	Detected	Detected	Detected	Detected
GPC1	P35052	Glypican-1;Secreted glypican-1	Detected	Detected	Detected	Detected	Detected			Detected		Detected
CTNNA1	P35221	Catenin alpha-1	Detected	Detected	Detected			Detected	Detected	Detected	Detected	Detected
BMI1	P35226	Polycomb complex protein BMI-1								Detected	Detected	Detected
PHB	P35232	Prohibitin	Detected	Detected	Detected	Detected	Detected	Detected	Detected	Detected	Detected	Detected
RFC4	P35249	Replication factor C subunit 4		Detected	Detected			Detected	Detected	Detected	Detected	Detected
RFC2	P35250	Replication factor C subunit 2	Detected	Detected	Detected			Detected	Detected	Detected	Detected	Detected
RFC1	P35251	Replication factor C subunit 1		Detected	Detected			Detected	Detected	Detected	Detected
FBN2	P35556	Fibrillin-2								Detected		Detected
IRS1	P35568	Insulin receptor substrate 1								Detected	Detected	Detected
AGL	P35573	Glycogen debranching enzyme;4-alpha-glucanotransferase;Amylo-alpha-1,6-glucosidase						Detected	Detected	Detected	Detected	Detected
MYH9	P35579	Myosin-9	Detected	Detected	Detected	Detected	Detected	Detected	Detected	Detected	Detected	Detected
BSG	P35613-3	Basigin	Detected	Detected	Detected	Detected	Detected	Detected				Detected
GLRX	P35754	Glutaredoxin-1
HMGCL	P35914	Hydroxymethylglutaryl-CoA lyase, mitochondrial						Detected			Detected	Detected
SLC16A2	P36021	Monocarboxylate transporter 8							Detected	Detected
ARL2	P36404	ADP-ribosylation factor-like protein 2	Detected		Detected	Detected			Detected		Detected
ARL3	P36405	ADP-ribosylation factor-like protein 3						Detected	Detected	Detected
TRIM23	P36406	E3 ubiquitin-protein ligase TRIM23	Detected		Detected			Detected		Detected	Detected
MAP2K2	P36507	Dual specificity mitogen-activated protein kinase kinase 2	Detected	Detected	Detected		Detected	Detected	Detected	Detected	Detected	Detected
ATP5F1C	P36542	ATP synthase subunit gamma, mitochondrial	Detected	Detected	Detected			Detected	Detected	Detected	Detected	Detected
CPOX	P36551	Oxygen-dependent coproporphyrinogen-III oxidase, mitochondrial						Detected		Detected	Detected	Detected
RPL4	P36578	60S ribosomal protein L4	Detected	Detected	Detected	Detected		Detected	Detected	Detected	Detected	Detected
NUDT1	P36639	7,8-dihydro-8-oxoguanine triphosphatase	Detected	Detected				Detected	Detected			Detected
BMPR1A	P36894	Bone morphogenetic protein receptor type-1A			Detected
GNL1	P36915	Guanine nucleotide-binding protein-like 1		Detected		Detected		Detected	Detected	Detected	Detected	Detected
SERPINB5	P36952	Serpin B5										Detected
DLST	P36957	Dihydrolipoyllysine-residue succinyltransferase component of 2-oxoglutarate dehydrogenase complex, mitochondrial	Detected		Detected			Detected	Detected	Detected	Detected	Detected
SRP14	P37108	Signal recognition particle 14 kDa protein						Detected	Detected	Detected
TAGLN2	P37802	Transgelin-2	Detected	Detected	Detected	Detected	Detected	Detected		Detected	Detected	Detected
ETFB	P38117	Electron transfer flavoprotein subunit beta	Detected	Detected	Detected			Detected	Detected	Detected	Detected	Detected
RBMX	P38159	RNA-binding motif protein, X chromosome;RNA-binding motif protein, X chromosome, N-terminally processed		Detected				Detected			Detected	Detected
COIL	P38432	Coilin								Detected		Detected
GGCX	P38435	Vitamin K-dependent gamma-carboxylase						Detected	Detected	Detected	Detected
ATP6V1A	P38606	V-type proton ATPase catalytic subunit A	Detected	Detected	Detected			Detected	Detected	Detected	Detected	Detected
EIF4A3	P38919	Eukaryotic initiation factor 4A-III;Eukaryotic initiation factor 4A-III, N-terminally processed	Detected	Detected	Detected	Detected		Detected	Detected	Detected	Detected	Detected
RPS19	P39019	40S ribosomal protein S19						Detected	Detected	Detected
RPL3	P39023	60S ribosomal protein L3	Detected	Detected	Detected	Detected	Detected	Detected	Detected	Detected	Detected	Detected
FEN1	P39748	Flap endonuclease 1			Detected			Detected	Detected	Detected	Detected	Detected
IL6ST	P40189	Interleukin-6 receptor subunit beta			Detected
TXLNA	P40222	Alpha-taxilin						Detected	Detected	Detected	Detected	Detected
CCT6A	P40227	T-complex protein 1 subunit zeta	Detected	Detected	Detected	Detected	Detected	Detected	Detected	Detected	Detected	Detected
NNMT	P40261	Nicotinamide N-methyltransferase	Detected	Detected	Detected	Detected		Detected	Detected	Detected	Detected	Detected
RPL13A	P40429	60S ribosomal protein L13a	Detected	Detected	Detected	Detected		Detected	Detected	Detected	Detected	Detected
MDH2	P40926	Malate dehydrogenase, mitochondrial;Malate dehydrogenase	Detected			Detected			Detected			Detected
RFC5	P40937	Replication factor C subunit 5			Detected			Detected	Detected	Detected	Detected	Detected
RFC3	P40938	Replication factor C subunit 3	Detected	Detected	Detected		Detected	Detected	Detected	Detected	Detected	Detected
EIF2S3	P41091	Eukaryotic translation initiation factor 2 subunit 3;Putative eukaryotic translation initiation factor 2 subunit 3-like protein						Detected	Detected	Detected	Detected	Detected
ETV6	P41212	Transcription factor ETV6								Detected
BUD31	P41223	Protein BUD31 homolog						Detected	Detected		Detected
NAA10	P41227	N-alpha-acetyltransferase 10		Detected	Detected			Detected	Detected	Detected	Detected	Detected
CSK	P41240	Tyrosine-protein kinase CSK						Detected	Detected		Detected	Detected
GARS	P41250-2	Glycine--tRNA ligase	Detected	Detected		Detected		Detected	Detected	Detected	Detected	Detected
IARS1	P41252	Isoleucine--tRNA ligase, cytoplasmic	Detected	Detected	Detected	Detected		Detected	Detected	Detected	Detected	Detected
TNFSF9	P41273	Tumor necrosis factor ligand superfamily member 9							Detected
SLC19A1	P41440	Folate transporter 1	Detected			Detected	Detected	Detected	Detected			Detected
PRKCI	P41743	Protein kinase C iota type								Detected	Detected	Detected
ACTR1B	P42025	Beta-centractin	Detected	Detected	Detected	Detected	Detected	Detected	Detected	Detected	Detected	Detected
ECI1	P42126	Enoyl-CoA delta isomerase 1, mitochondrial	Detected	Detected	Detected			Detected	Detected
TMPO	P42166	Lamina-associated polypeptide 2, isoform alpha;Thymopoietin;Thymopentin						Detected	Detected	Detected	Detected	Detected
TMPO	P42167	Lamina-associated polypeptide 2, isoforms beta/gamma;Thymopoietin;Thymopentin						Detected	Detected	Detected	Detected	Detected
MTREX	P42285	Superkiller viralicidic activity 2-like 2	Detected	Detected	Detected		Detected	Detected	Detected	Detected	Detected	Detected
MTOR	P42345	Serine/threonine-protein kinase mTOR		Detected				Detected	Detected	Detected
PI4KA	P42356	Phosphatidylinositol 4-kinase alpha							Detected	Detected
HAL	P42357	Histidine ammonia-lyase	Detected
RPS27	P42677	40S ribosomal protein S27	Detected	Detected	Detected	Detected		Detected	Detected	Detected	Detected	Detected
ABL2	P42684	Abelson tyrosine-protein kinase 2						Detected	Detected	Detected	Detected
NCAPD3	P42695	Condensin-2 complex subunit D3						Detected		Detected	Detected	Detected
LRPPRC	P42704	Leucine-rich PPR motif-containing protein, mitochondrial	Detected	Detected	Detected	Detected	Detected	Detected	Detected	Detected	Detected	Detected
ACAA2	P42765	3-ketoacyl-CoA thiolase, mitochondrial	Detected	Detected	Detected	Detected		Detected	Detected	Detected	Detected	Detected
SLC1A4	P43007	Neutral amino acid transporter A	Detected	Detected	Detected	Detected	Detected			Detected	Detected	Detected
MCAM	P43121	Cell surface glycoprotein MUC18	Detected	Detected	Detected	Detected	Detected	Detected	Detected	Detected	Detected	Detected
MSH2	P43246	DNA mismatch repair protein Msh2	Detected	Detected	Detected	Detected	Detected	Detected	Detected	Detected	Detected	Detected
GPD2	P43304	Glycerol-3-phosphate dehydrogenase, mitochondrial						Detected		Detected	Detected	Detected
MAGEA1	P43355	Melanoma-associated antigen 1	Detected	Detected	Detected	Detected		Detected	Detected	Detected	Detected	Detected
MAGEA4	P43358	Melanoma-associated antigen 4	Detected	Detected	Detected	Detected		Detected	Detected	Detected	Detected	Detected
MAGEA6	P43360	Melanoma-associated antigen 6;Melanoma-associated antigen 3;Melanoma-associated antigen 2			Detected					Detected
RANBP1	P43487	Ran-specific GTPase-activating protein	Detected	Detected				Detected	Detected	Detected	Detected	Detected
PSMC4	P43686	26S protease regulatory subunit 6B	Detected	Detected	Detected	Detected	Detected	Detected	Detected	Detected	Detected	Detected
[truncated: 1,734 more rows]

## Sheet: Supplementary Table 2
WT
1min v 0min		Up at 1min																					5min v. 0min		Up at 5min																					10min v. 0min		Up at 10min
		Down at 1min																							Down at 5min																							Down at 10min
IDs	Gene	Delta	-log10(p-value)	q-value	Loc	TM	SECR	PM EC	PM OTHER	ENDOS	GOLGI	ER	LYSO	INTRAVES	PEROX	CYTOSOL	CYTOSK	NUCL	MITOC	MITOVES	EVS		IDs	Gene	Delta	-log10(p-value)	q-value	Loc	TM	SECR	PM EC	PM OTHER	ENDOS	GOLGI	ER	LYSO	INTRAVES	PEROX	CYTOSOL	CYTOSK	NUCL	MITOC	MITOVES	EVS		IDs	Gene	Delta	-log10(p-value)
O14925	TIMM23	20.2599	4.85485	0.00827728	Mitochondria;Mitochondrion inner membrane; Multi-pass membrane protein.	TRUE	FALSE	FALSE	FALSE	FALSE	FALSE	FALSE	FALSE	FALSE	FALSE	FALSE	FALSE	FALSE	TRUE	FALSE	TRUE		Q9BR76	CORO1B	17.7897	5.1312	0.00511079	Cytosol;Plasma membrane;Cytoplasm, cytoskeleton. Cytoplasm, cytoskeleton, stress fiber.	FALSE	FALSE	FALSE	TRUE	FALSE	FALSE	FALSE	FALSE	FALSE	FALSE	TRUE	TRUE	FALSE	FALSE	FALSE	TRUE		O14925	TIMM23	20.3831	4.96258
P43007	SLC1A4	17.1415	4.32287	0.0219143	Centrosome;Membrane; Multi-pass membrane protein. Melanosome.	TRUE	FALSE	TRUE	FALSE	FALSE	FALSE	FALSE	FALSE	FALSE	FALSE	FALSE	FALSE	FALSE	FALSE	FALSE	TRUE		P43007	SLC1A4	16.7989	3.69032	0.0604491	Centrosome;Membrane; Multi-pass membrane protein. Melanosome.	TRUE	FALSE	TRUE	FALSE	FALSE	FALSE	FALSE	FALSE	FALSE	FALSE	FALSE	FALSE	FALSE	FALSE	FALSE	TRUE		P43007	SLC1A4	17.0681	4.6067
A8MUV8	ZNF727	16.1538	5.50752	0.00322297	Nucleoplasm;Nucleus.	FALSE	FALSE	FALSE	FALSE	FALSE	FALSE	FALSE	FALSE	FALSE	FALSE	FALSE	FALSE	TRUE	FALSE	FALSE	FALSE		O15091-2	PRORP	16.438	5.47526	0.0034715	Mitochondrion.	FALSE	FALSE	FALSE	FALSE	FALSE	FALSE	FALSE	FALSE	FALSE	FALSE	FALSE	FALSE	FALSE	TRUE	FALSE	TRUE		O15091-2	PRORP	16.5356	4.60888
Q14574-2	DSC3	14.1882	2.83281	0.217708	Cell Junctions;Plasma membrane;Cell membrane; Single-pass type I membrane protein. Cell junction, desmosome.	TRUE	FALSE	TRUE	FALSE	FALSE	FALSE	FALSE	FALSE	FALSE	FALSE	FALSE	FALSE	FALSE	FALSE	FALSE	TRUE		Q14574-2	DSC3	14.6327	4.24359	0.0236729	Cell Junctions;Plasma membrane;Cell membrane; Single-pass type I membrane protein. Cell junction, desmosome.	TRUE	FALSE	TRUE	FALSE	FALSE	FALSE	FALSE	FALSE	FALSE	FALSE	FALSE	FALSE	FALSE	FALSE	FALSE	TRUE		Q9UII5	ZNF107	16.3886	5.72813
Q9NUA8	ZBTB40	13.3831	3.4244	0.104076	Nucleoplasm;Nucleus.	FALSE	FALSE	FALSE	FALSE	FALSE	FALSE	FALSE	FALSE	FALSE	FALSE	FALSE	FALSE	TRUE	FALSE	FALSE	FALSE		Q9NUA8	ZBTB40	13.4685	3.79393	0.0512815	Nucleoplasm;Nucleus.	FALSE	FALSE	FALSE	FALSE	FALSE	FALSE	FALSE	FALSE	FALSE	FALSE	FALSE	FALSE	TRUE	FALSE	FALSE	FALSE		Q14574-2	DSC3	14.9744	3.44611
Q13835-2	PKP1	12.5018	3.01249	0.191924	Nucleoplasm;Plasma membrane;[Isoform 1]: Nucleus. Cell junction, desmosome.; Nucleus.	FALSE	FALSE	FALSE	TRUE	FALSE	FALSE	FALSE	FALSE	FALSE	FALSE	FALSE	FALSE	TRUE	FALSE	FALSE	TRUE		Q13835-2	PKP1	12.3658	3.96127	0.0377906	Nucleoplasm;Plasma membrane;[Isoform 1]: Nucleus. Cell junction, desmosome.; Nucleus.	FALSE	FALSE	FALSE	TRUE	FALSE	FALSE	FALSE	FALSE	FALSE	FALSE	FALSE	FALSE	TRUE	FALSE	FALSE	TRUE		Q9NUA8	ZBTB40	12.6047	2.53916
P04792	HSPB1	9.47462	2.91016	0.216942	Cytosol;Plasma membrane;Cytoplasm. Nucleus. Cytoplasm, cytoskeleton, spindle. Colocalizes with mitotic spindles in mitotic cells. Translocates to the nucleus during heat shock and resides in sub-nuclear structures known as SC35 speckles or nuclear splicing speckles.	FALSE	FALSE	FALSE	TRUE	FALSE	FALSE	FALSE	FALSE	FALSE	FALSE	TRUE	TRUE	TRUE	FALSE	FALSE	TRUE		P04792	HSPB1	8.33421	2.05238	0.701704	Cytosol;Plasma membrane;Cytoplasm. Nucleus. Cytoplasm, cytoskeleton, spindle. Colocalizes with mitotic spindles in mitotic cells. Translocates to the nucleus during heat shock and resides in sub-nuclear structures known as SC35 speckles or nuclear splicing speckles.	FALSE	FALSE	FALSE	TRUE	FALSE	FALSE	FALSE	FALSE	FALSE	FALSE	TRUE	TRUE	TRUE	FALSE	FALSE	TRUE		Q13835-2	PKP1	12.2878	3.3834
Q8IW75	SERPINA12	6.23439	1.89643	0.717617	Secreted.	FALSE	TRUE	FALSE	FALSE	FALSE	FALSE	FALSE	FALSE	FALSE	FALSE	FALSE	FALSE	FALSE	FALSE	FALSE	TRUE		Q9H2K8	TAOK3	7.71287	3.28073	0.135828	Mitochondria;Cytoplasm. Cell membrane; Peripheral membrane protein.	FALSE	FALSE	FALSE	TRUE	FALSE	FALSE	FALSE	FALSE	FALSE	FALSE	TRUE	FALSE	FALSE	TRUE	FALSE	TRUE		P04792	HSPB1	9.14673	5.41787
O60336-4	MAPKBP1	-1.02362	1.30184	0.788349	Nucleoli;Nucleoli rim;Nucleoplasm;Cytoplasm. Nucleus. Cytoplasm, cytoskeleton, spindle pole. Localized around the poles of the mitotic spindle from prophase to anaphase in mitotic cells.	FALSE	FALSE	FALSE	FALSE	FALSE	FALSE	FALSE	FALSE	FALSE	FALSE	TRUE	TRUE	TRUE	FALSE	FALSE	TRUE		Q8IW75	SERPINA12	6.70031	4.05557	0.0331797	Secreted.	FALSE	TRUE	FALSE	FALSE	FALSE	FALSE	FALSE	FALSE	FALSE	FALSE	FALSE	FALSE	FALSE	FALSE	FALSE	TRUE		Q9H2K8	TAOK3	7.71142	3.82053
Q8TF61	FBXO41	-7.99603	5.22486	0.00411932	Cytosol;Nucleoplasm;Plasma membrane	FALSE	FALSE	FALSE	TRUE	FALSE	FALSE	FALSE	FALSE	FALSE	FALSE	TRUE	FALSE	TRUE	FALSE	FALSE	TRUE		P40926	MDH2	1.108	1.42144	1	Mitochondria;Mitochondrion matrix.	FALSE	FALSE	FALSE	FALSE	FALSE	FALSE	FALSE	FALSE	FALSE	FALSE	FALSE	FALSE	FALSE	TRUE	TRUE	TRUE		Q8IW75	SERPINA12	6.74904	4.32328
Q15649	ZNHIT3	-8.14792	2.95716	0.208094	Mitochondria;Cytoplasm. Nucleus.	FALSE	FALSE	FALSE	FALSE	FALSE	FALSE	FALSE	FALSE	FALSE	FALSE	TRUE	FALSE	TRUE	TRUE	FALSE	FALSE		Q5T749	KPRP	1.01618	2.21959	0.594478	Cytoplasm.	FALSE	FALSE	FALSE	FALSE	FALSE	FALSE	FALSE	FALSE	FALSE	FALSE	TRUE	FALSE	FALSE	FALSE	FALSE	TRUE		O43776	NARS1	1.10432	2.11338
Q9NPA8-2	ENY2	-8.84476	2.85508	0.217274	Mitochondria;Nucleoplasm;Nucleus, nucleoplasm.	FALSE	FALSE	FALSE	FALSE	FALSE	FALSE	FALSE	FALSE	FALSE	FALSE	FALSE	FALSE	TRUE	TRUE	FALSE	TRUE		P28908	TNFRSF8	-1.13747	1.51007	1	Plasma membrane;[Isoform 1]: Cell membrane; Single-pass type I membrane protein.	TRUE	FALSE	TRUE	FALSE	FALSE	FALSE	FALSE	FALSE	FALSE	FALSE	FALSE	FALSE	FALSE	FALSE	FALSE	TRUE		Q92859-3	NEO1	-1.04126	2.75135
Q59GN2	RPL39P5	-10.4759	3.25239	0.115988		FALSE	FALSE	FALSE	FALSE	FALSE	FALSE	FALSE	FALSE	FALSE	FALSE	FALSE	FALSE	FALSE	FALSE	FALSE	FALSE		Q9H079	KATNBL1	-7.53481	5.69366	0.0034715	Midbody;Mitotic spindle;Cleavage furrow;Nucleoplasm;Nucleus. Cytoplasm, cytoskeleton, spindle pole. Sequestered to the nucleus during interphase.	FALSE	FALSE	FALSE	FALSE	FALSE	FALSE	FALSE	FALSE	FALSE	FALSE	TRUE	TRUE	TRUE	FALSE	FALSE	FALSE		P28908	TNFRSF8	-1.47808	1.65102
Q9UGM3-9	DMBT1	-12.6913	2.50352	0.351659	Centriolar satellite;Predicted to be secreted;Secreted. Localized to the lumenal aspect of crypt cells in the small intestine. In the colon, seen in the lumenal aspect of surface epithelial cells. Formed in the ducts of von Ebner gland, and released into the fluid bathing the taste buds contained in the taste papillae (By similarity).	FALSE	TRUE	FALSE	FALSE	FALSE	FALSE	FALSE	FALSE	FALSE	FALSE	FALSE	FALSE	FALSE	FALSE	FALSE	TRUE		P12273	PIP	-7.63798	2.12018	0.641891	Secreted.	FALSE	TRUE	FALSE	FALSE	FALSE	FALSE	FALSE	FALSE	FALSE	FALSE	FALSE	FALSE	FALSE	FALSE	FALSE	TRUE		Q8TF61	FBXO41	-7.99603	5.22486
Q9BRR9-5	ARHGAP9	-14.365	3.35915	0.10798	Plasma membrane;Cell Junctions	FALSE	FALSE	FALSE	TRUE	FALSE	FALSE	FALSE	FALSE	FALSE	FALSE	FALSE	FALSE	FALSE	FALSE	FALSE	TRUE		Q9GZZ8	LACRT	-7.82326	2.75937	0.328133	Secreted.	FALSE	TRUE	FALSE	FALSE	FALSE	FALSE	FALSE	FALSE	FALSE	FALSE	FALSE	FALSE	FALSE	FALSE	FALSE	TRUE		Q9NX47	MARCHF5	-8.44067	4.66105
P10073	ZSCAN22	-14.7072	4.14404	0.0297711	Cytosol;Plasma membrane;Actin filaments;Nucleus.	FALSE	FALSE	FALSE	TRUE	FALSE	FALSE	FALSE	FALSE	FALSE	FALSE	TRUE	FALSE	TRUE	FALSE	FALSE	TRUE		P0DOY3	IGLC3	-7.84235	1.83894	0.797717	Secreted. Cell membrane.	FALSE	TRUE	FALSE	TRUE	FALSE	FALSE	FALSE	FALSE	FALSE	FALSE	FALSE	FALSE	FALSE	FALSE	FALSE	TRUE		Q15532-2	SS18	-8.8293	3.85055
P17535	JUND	-15.5499	5.29409	0.00411932	Nucleoplasm;Nucleus.	FALSE	FALSE	FALSE	FALSE	FALSE	FALSE	FALSE	FALSE	FALSE	FALSE	FALSE	FALSE	TRUE	FALSE	FALSE	FALSE		Q8WWV6-2	FCAMR	-8.13574	2.66546	0.373395	Cell membrane; Single-pass type I membrane protein.	TRUE	FALSE	TRUE	FALSE	FALSE	FALSE	FALSE	FALSE	FALSE	FALSE	FALSE	FALSE	FALSE	FALSE	FALSE	TRUE		Q4VC05	BCL7A	-10.4936	3.69089
Q04446	GBE1	-16.4436	5.59256	0.00322297	Cytosol	FALSE	FALSE	FALSE	FALSE	FALSE	FALSE	FALSE	FALSE	FALSE	FALSE	TRUE	FALSE	FALSE	FALSE	FALSE	TRUE		Q5EBM0	CMPK2	-8.54724	4.55185	0.0129344	Mitochondria;Nucleoplasm;Mitochondrion.	FALSE	FALSE	FALSE	FALSE	FALSE	FALSE	FALSE	FALSE	FALSE	FALSE	FALSE	FALSE	TRUE	TRUE	FALSE	TRUE		Q9H9E3-3	COG4	-14.7548	5.10918
O00330-3	PDHX	-17.0222	3.53469	0.093154	Nucleoplasm;Plasma membrane;Mitochondria;Mitochondrion matrix.	FALSE	FALSE	FALSE	TRUE	FALSE	FALSE	FALSE	FALSE	FALSE	FALSE	FALSE	FALSE	TRUE	TRUE	TRUE	TRUE		Q6ZW49-2	PAXIP1	-14.5523	4.89744	0.00656613	Nucleoplasm;Vesicles;Nucleus matrix.	FALSE	FALSE	FALSE	FALSE	FALSE	FALSE	FALSE	FALSE	TRUE	FALSE	FALSE	FALSE	TRUE	FALSE	FALSE	FALSE		Q04446	GBE1	-16.4436	5.59256
Q92890-3	UFD1	-17.1433	2.71858	0.242667	Cytosol;Nucleoplasm;Nucleoli;Nucleus. Cytoplasm, cytosol.	FALSE	FALSE	FALSE	FALSE	FALSE	FALSE	FALSE	FALSE	FALSE	FALSE	TRUE	FALSE	TRUE	FALSE	FALSE	TRUE		Q15118	PDK1	-14.6994	5.15747	0.00511079	Mitochondrion matrix.	FALSE	FALSE	FALSE	FALSE	FALSE	FALSE	FALSE	FALSE	FALSE	FALSE	FALSE	FALSE	FALSE	TRUE	TRUE	FALSE		A6NE01	FAM186A	-16.6151	2.95997
O14653-3	GOSR2	-17.1996	5.72342	0.00322297	Golgi apparatus;Nucleoplasm;Golgi apparatus, cis-Golgi network membrane; Single-pass type IV membrane protein. Endoplasmic reticulum membrane. Greatly reduced in concentration at the trans end of the Golgi apparatus.	TRUE	FALSE	FALSE	FALSE	FALSE	TRUE	TRUE	FALSE	FALSE	FALSE	FALSE	FALSE	TRUE	FALSE	FALSE	TRUE		Q04446	GBE1	-16.4436	5.59256	0.0034715	Cytosol	FALSE	FALSE	FALSE	FALSE	FALSE	FALSE	FALSE	FALSE	FALSE	FALSE	TRUE	FALSE	FALSE	FALSE	FALSE	TRUE
Q8WUH6	TMEM263	-17.2009	6.3838	0.00171413	Vesicles;Membrane; Multi-pass membrane protein.	TRUE	FALSE	FALSE	FALSE	FALSE	FALSE	FALSE	FALSE	TRUE	FALSE	FALSE	FALSE	FALSE	FALSE	FALSE	TRUE		Q8WUH6	TMEM263	-17.2009	6.3838	0.00171413	Vesicles;Membrane; Multi-pass membrane protein.	TRUE	FALSE	FALSE	FALSE	FALSE	FALSE	FALSE	FALSE	TRUE	FALSE	FALSE	FALSE	FALSE	FALSE	FALSE	TRUE
Q8N9N8	EIF1AD	-17.2041	3.35405	0.10798	Nucleoplasm;Vesicles;Intermediate filaments;Nucleus.	FALSE	FALSE	FALSE	FALSE	FALSE	FALSE	FALSE	FALSE	TRUE	FALSE	FALSE	FALSE	TRUE	FALSE	FALSE	TRUE		Q9P2J8-2	ZNF624	-18.1165	4.98989	0.00606533	Vesicles;Nucleus.	FALSE	FALSE	FALSE	FALSE	FALSE	FALSE	FALSE	FALSE	TRUE	FALSE	FALSE	FALSE	TRUE	FALSE	FALSE	TRUE
																							Q9UL58-2	ZNF215	-22.5206	2.99618	0.232481	Nucleoplasm;Vesicles;Nucleus.	FALSE	FALSE	FALSE	FALSE	FALSE	FALSE	FALSE	FALSE	TRUE	FALSE	FALSE	FALSE	TRUE	FALSE	FALSE	TRUE
KO
1min v 0min		Up at 1min																					5min v. 0min		Up at 5min																					10min v. 0min		Up at 10min
		Down at 1min																							Down at 5min																							Down at 10min
IDs	Gene	Delta	-log10(p-value)	q-value	Loc	TM	SECR	PM EC	PM OTHER	ENDOS	GOLGI	ER	LYSO	INTRAVES	PEROX	CYTOSOL	CYTOSK	NUCL	MITOC	MITOVES	EVS		IDs	Gene	Delta	-log10(p-value)	q-value	Loc	TM	SECR	PM EC	PM OTHER	ENDOS	GOLGI	ER	LYSO	INTRAVES	PEROX	CYTOSOL	CYTOSK	NUCL	MITOC	MITOVES	EVS		IDs	Gene	Delta	-log10(p-value)
Q9P2J8-2	ZNF624	18.2374	3.87895	0.0325686	Vesicles;Nucleus.	FALSE	FALSE	FALSE	FALSE	FALSE	FALSE	FALSE	FALSE	TRUE	FALSE	FALSE	FALSE	TRUE	FALSE	FALSE	TRUE		Q9UJS0	SLC25A13	17.1601	5.14065	0.00629193	Mitochondria;Mitochondrion inner membrane; Multi-pass membrane protein.	TRUE	FALSE	FALSE	FALSE	FALSE	FALSE	FALSE	FALSE	FALSE	FALSE	FALSE	FALSE	FALSE	TRUE	TRUE	TRUE		Q9P2J8-2	ZNF624	17.8725	3.5275
Q9BRR9-5	ARHGAP9	15.4815	4.82573	0.0118222	Plasma membrane;Cell Junctions	FALSE	FALSE	FALSE	TRUE	FALSE	FALSE	FALSE	FALSE	FALSE	FALSE	FALSE	FALSE	FALSE	FALSE	FALSE	TRUE		Q9P2J8-2	ZNF624	16.9605	2.37839	0.445027	Vesicles;Nucleus.	FALSE	FALSE	FALSE	FALSE	FALSE	FALSE	FALSE	FALSE	TRUE	FALSE	FALSE	FALSE	TRUE	FALSE	FALSE	TRUE		O00299	CLIC1	17.6039	5.46652
Q7Z569	BRAP	15.0957	3.57384	0.0503005	Cytosol;Nuclear membrane;Cytoplasm.	FALSE	FALSE	FALSE	FALSE	FALSE	FALSE	FALSE	FALSE	FALSE	FALSE	TRUE	FALSE	TRUE	FALSE	FALSE	TRUE		Q86WR7	PROSER2	16.8047	5.12008	0.00629193	Cytosol;Plasma membrane	FALSE	FALSE	FALSE	TRUE	FALSE	FALSE	FALSE	FALSE	FALSE	FALSE	TRUE	FALSE	FALSE	FALSE	FALSE	TRUE		Q7Z569	BRAP	15.6104	3.91058
Q9UGM3-9	DMBT1	12.2213	1.93796	0.902823	Centriolar satellite;Predicted to be secreted;Secreted. Localized to the lumenal aspect of crypt cells in the small intestine. In the colon, seen in the lumenal aspect of surface epithelial cells. Formed in the ducts of von Ebner gland, and released into the fluid bathing the taste buds contained in the taste papillae (By similarity).	FALSE	TRUE	FALSE	FALSE	FALSE	FALSE	FALSE	FALSE	FALSE	FALSE	FALSE	FALSE	FALSE	FALSE	FALSE	TRUE		Q7Z569	BRAP	15.4188	5.55394	0.00468878	Cytosol;Nuclear membrane;Cytoplasm.	FALSE	FALSE	FALSE	FALSE	FALSE	FALSE	FALSE	FALSE	FALSE	FALSE	TRUE	FALSE	TRUE	FALSE	FALSE	TRUE		Q9Y4P1-6	ATG4B	15.2863	2.62224
Q9H0E9-4	BRD8	12.0029	1.78877	1	Nucleoplasm;Mitochondria;Nucleus.	FALSE	FALSE	FALSE	FALSE	FALSE	FALSE	FALSE	FALSE	FALSE	FALSE	FALSE	FALSE	TRUE	TRUE	FALSE	FALSE		Q9Y4P1-6	ATG4B	14.4678	1.94823	0.812072	Cytosol;Nucleoplasm;Cytoplasm.	FALSE	FALSE	FALSE	FALSE	FALSE	FALSE	FALSE	FALSE	FALSE	FALSE	TRUE	FALSE	TRUE	FALSE	FALSE	TRUE		Q9UGM3-9	DMBT1	14.1287	3.30973
Q6ZMI0	PPP1R21	9.18583	4.37283	0.0146498	Vesicles;Nucleoplasm;Early endosome.	FALSE	FALSE	FALSE	FALSE	TRUE	FALSE	FALSE	FALSE	TRUE	FALSE	FALSE	FALSE	TRUE	FALSE	FALSE	TRUE		Q9H0E9-4	BRD8	13.3625	3.7792	0.0530511	Nucleoplasm;Mitochondria;Nucleus.	FALSE	FALSE	FALSE	FALSE	FALSE	FALSE	FALSE	FALSE	FALSE	FALSE	FALSE	FALSE	TRUE	TRUE	FALSE	FALSE		Q9H0E9-4	BRD8	13.692	3.32633
O14727-5	APAF1	8.5892	4.25161	0.0178767	Cytosol;Nucleoplasm;Golgi apparatus;Cytoplasm.	FALSE	FALSE	FALSE	FALSE	FALSE	TRUE	FALSE	FALSE	FALSE	FALSE	TRUE	FALSE	TRUE	FALSE	FALSE	TRUE		O14727-5	APAF1	8.73673	4.13533	0.0253118	Cytosol;Nucleoplasm;Golgi apparatus;Cytoplasm.	FALSE	FALSE	FALSE	FALSE	FALSE	TRUE	FALSE	FALSE	FALSE	FALSE	TRUE	FALSE	TRUE	FALSE	FALSE	TRUE		P01857	IGHG1	10.9703	5.05352
A8K2U0-2	A2ML1	7.10439	2.43279	0.425351	Secreted.	FALSE	TRUE	FALSE	FALSE	FALSE	FALSE	FALSE	FALSE	FALSE	FALSE	FALSE	FALSE	FALSE	FALSE	FALSE	TRUE		P60893	GPR85	8.47412	4.52531	0.0130044	Cell membrane.	TRUE	FALSE	TRUE	FALSE	FALSE	FALSE	FALSE	FALSE	FALSE	FALSE	FALSE	FALSE	FALSE	FALSE	FALSE	FALSE		Q9UI42-2	CPA4	8.30429	4.61782
O15020-2	SPTBN2	-6.71476	2.73407	0.246835	Plasma membrane;Cell Junctions;Cytoplasm, cytoskeleton. Cytoplasm, cell cortex.	FALSE	FALSE	FALSE	TRUE	FALSE	FALSE	FALSE	FALSE	FALSE	FALSE	TRUE	TRUE	FALSE	FALSE	FALSE	TRUE		Q9UI42-2	CPA4	8.3083	5.63262	0.00468878	Nucleoplasm;Centrosome;Cytosol;Predicted to be secreted;Secreted.	FALSE	TRUE	FALSE	FALSE	FALSE	FALSE	FALSE	FALSE	FALSE	FALSE	TRUE	FALSE	TRUE	FALSE	FALSE	TRUE		A8K2U0-2	A2ML1	7.26806	3.04009
O75145-2	PPFIA3	-7.05115	4.57674	0.0118222	Nucleoli fibrillar center;Vesicles;Cytoplasm.	FALSE	FALSE	FALSE	FALSE	FALSE	FALSE	FALSE	FALSE	TRUE	FALSE	TRUE	FALSE	TRUE	FALSE	FALSE	TRUE		A8K2U0-2	A2ML1	8.02253	2.74557	0.306076	Secreted.	FALSE	TRUE	FALSE	FALSE	FALSE	FALSE	FALSE	FALSE	FALSE	FALSE	FALSE	FALSE	FALSE	FALSE	FALSE	TRUE		Q6DN90-2	IQSEC1	-7.13304	2.95737
Q9H3R5	CENPH	-8.22341	3.93441	0.0321613	Nucleoli rim;Nucleoplasm;Mitotic chromosome;Nucleus. Chromosome, centromere, kinetochore. Colocalizes with inner kinetochore plate proteins CENPA and CENPC during both interphase and metaphase.	FALSE	FALSE	FALSE	FALSE	FALSE	FALSE	FALSE	FALSE	FALSE	FALSE	FALSE	FALSE	TRUE	FALSE	FALSE	TRUE		Q9HCJ3-2	RAVER2	-6.46723	3.23557	0.131487	Nucleoplasm;Nucleus. Cytoplasm.	FALSE	FALSE	FALSE	FALSE	FALSE	FALSE	FALSE	FALSE	FALSE	FALSE	TRUE	FALSE	TRUE	FALSE	FALSE	FALSE		Q96HQ2-2	CDKN2AIPNL	-7.82948	3.39004
Q9BV19	C1orf50	-8.60354	2.81565	0.211382		FALSE	FALSE	FALSE	FALSE	FALSE	FALSE	FALSE	FALSE	FALSE	FALSE	FALSE	FALSE	FALSE	FALSE	FALSE	TRUE		O15020-2	SPTBN2	-6.71476	2.73407	0.306076	Plasma membrane;Cell Junctions;Cytoplasm, cytoskeleton. Cytoplasm, cell cortex.	FALSE	FALSE	FALSE	TRUE	FALSE	FALSE	FALSE	FALSE	FALSE	FALSE	TRUE	TRUE	FALSE	FALSE	FALSE	TRUE		Q6UWP8	SBSN	-15.3223	4.9329
Q96L73-2	NSD1	-13.8707	4.73938	0.0118222	Nucleoplasm;Plasma membrane;Nucleus. Chromosome.	FALSE	FALSE	FALSE	TRUE	FALSE	FALSE	FALSE	FALSE	FALSE	FALSE	FALSE	FALSE	TRUE	FALSE	FALSE	TRUE		Q9BV19	C1orf50	-8.60354	2.81565	0.275716		FALSE	FALSE	FALSE	FALSE	FALSE	FALSE	FALSE	FALSE	FALSE	FALSE	FALSE	FALSE	FALSE	FALSE	FALSE	TRUE		Q9NP79	VTA1	-17.6921	4.10673
Q16762	TST	-13.8892	5.12583	0.00776151	Mitochondria;Mitochondrion matrix.	FALSE	FALSE	FALSE	FALSE	FALSE	FALSE	FALSE	FALSE	FALSE	FALSE	FALSE	FALSE	FALSE	TRUE	FALSE	TRUE		Q6ZTR5	CFAP47	-13.6458	3.2202	0.131487		FALSE	FALSE	FALSE	FALSE	FALSE	FALSE	FALSE	FALSE	FALSE	FALSE	FALSE	FALSE	FALSE	FALSE	FALSE	TRUE		Q9NZL3	ZNF224	-18.2728	5.46966
P01860	IGHG3	-13.9421	4.50375	0.0118222	Secreted. Cell membrane.	FALSE	TRUE	FALSE	TRUE	FALSE	FALSE	FALSE	FALSE	FALSE	FALSE	FALSE	FALSE	FALSE	FALSE	FALSE	TRUE		Q96L73-2	NSD1	-13.8707	4.73938	0.00944862	Nucleoplasm;Plasma membrane;Nucleus. Chromosome.	FALSE	FALSE	FALSE	TRUE	FALSE	FALSE	FALSE	FALSE	FALSE	FALSE	FALSE	FALSE	TRUE	FALSE	FALSE	TRUE
A8MUV8	ZNF727	-13.9605	3.28225	0.0832947	Nucleoplasm;Nucleus.	FALSE	FALSE	FALSE	FALSE	FALSE	FALSE	FALSE	FALSE	FALSE	FALSE	FALSE	FALSE	TRUE	FALSE	FALSE	FALSE		P01860	IGHG3	-13.9421	4.50375	0.0130044	Secreted. Cell membrane.	FALSE	TRUE	FALSE	TRUE	FALSE	FALSE	FALSE	FALSE	FALSE	FALSE	FALSE	FALSE	FALSE	FALSE	FALSE	TRUE
A6NDU8	C5orf51	-14.046	4.19	0.0191297	Nucleoplasm;Cytosol	FALSE	FALSE	FALSE	FALSE	FALSE	FALSE	FALSE	FALSE	FALSE	FALSE	TRUE	FALSE	TRUE	FALSE	FALSE	TRUE		A8MUV8	ZNF727	-13.9605	3.28225	0.127392	Nucleoplasm;Nucleus.	FALSE	FALSE	FALSE	FALSE	FALSE	FALSE	FALSE	FALSE	FALSE	FALSE	FALSE	FALSE	TRUE	FALSE	FALSE	FALSE
Q96TA2-3	YME1L1	-14.2706	3.60432	0.0491251	Mitochondria;Nuclear bodies;Mitochondrion inner membrane. Mitochondrion.	TRUE	FALSE	FALSE	FALSE	FALSE	FALSE	FALSE	FALSE	FALSE	FALSE	FALSE	FALSE	TRUE	TRUE	FALSE	TRUE		A6NDU8	C5orf51	-14.046	4.19	0.0243469	Nucleoplasm;Cytosol	FALSE	FALSE	FALSE	FALSE	FALSE	FALSE	FALSE	FALSE	FALSE	FALSE	TRUE	FALSE	TRUE	FALSE	FALSE	TRUE
Q71U36-2	TUBA1A	-14.2833	2.46996	0.401615	Microtubules;Cytoplasm, cytoskeleton.	FALSE	FALSE	FALSE	FALSE	FALSE	FALSE	FALSE	FALSE	FALSE	FALSE	TRUE	TRUE	FALSE	FALSE	FALSE	TRUE		Q96TA2-3	YME1L1	-14.2706	3.60432	0.0687751	Mitochondria;Nuclear bodies;Mitochondrion inner membrane. Mitochondrion.	TRUE	FALSE	FALSE	FALSE	FALSE	FALSE	FALSE	FALSE	FALSE	FALSE	FALSE	FALSE	TRUE	TRUE	FALSE	TRUE
O94888	UBXN7	-14.5416	3.87459	0.0325686	Nucleoplasm;Nucleus.	FALSE	FALSE	FALSE	FALSE	FALSE	FALSE	FALSE	FALSE	FALSE	FALSE	FALSE	FALSE	TRUE	FALSE	FALSE	TRUE		P54098	POLG	-14.9007	4.84552	0.00845706	Mitochondria;Mitochondrion. Mitochondrion matrix, mitochondrion nucleoid.	FALSE	FALSE	FALSE	FALSE	FALSE	FALSE	FALSE	FALSE	FALSE	FALSE	FALSE	FALSE	TRUE	TRUE	FALSE	TRUE
Q8NHV1	GIMAP7	-14.9833	3.63905	0.0476163	Golgi apparatus;Vesicles;Lipid droplet. Cytoplasm. Endoplasmic reticulum. Golgi apparatus.	FALSE	FALSE	FALSE	FALSE	FALSE	TRUE	TRUE	FALSE	TRUE	FALSE	TRUE	FALSE	FALSE	FALSE	FALSE	TRUE		Q6UWP8	SBSN	-15.3223	4.9329	0.00806836	Vesicles;Predicted to be secreted;Secreted.	FALSE	TRUE	FALSE	FALSE	FALSE	FALSE	FALSE	FALSE	TRUE	FALSE	FALSE	FALSE	FALSE	FALSE	FALSE	TRUE
Q8IUR7-8	ARMC8	-15.1307	4.58906	0.0118222	Nucleoplasm;Cytosol;Vesicles;Nucleus. Cytoplasm.	FALSE	FALSE	FALSE	FALSE	FALSE	FALSE	FALSE	FALSE	TRUE	FALSE	TRUE	FALSE	TRUE	FALSE	FALSE	TRUE		P23378	GLDC	-16.9103	3.05829	0.172713	Mitochondria;Nucleoplasm;Mitochondrion.	FALSE	FALSE	FALSE	FALSE	FALSE	FALSE	FALSE	FALSE	FALSE	FALSE	FALSE	FALSE	TRUE	TRUE	FALSE	TRUE
Q8IWY9-1	CDAN1	-15.1355	5.20413	0.00776151	Cytosol;Plasma membrane;Cytoplasm. Nucleus. Membrane; Multi-pass membrane protein.	TRUE	FALSE	FALSE	TRUE	FALSE	FALSE	FALSE	FALSE	FALSE	FALSE	FALSE	FALSE	TRUE	FALSE	FALSE	TRUE		Q9NZL3	ZNF224	-18.2728	5.46966	0.00468878	Nuclear membrane;Nucleoplasm;Nucleus.	FALSE	FALSE	FALSE	FALSE	FALSE	FALSE	FALSE	FALSE	FALSE	FALSE	FALSE	FALSE	TRUE	FALSE	FALSE	FALSE
O75995	SASH3	-15.2658	3.75211	0.0386345	Plasma membrane;Nuclear bodies;Nucleoplasm	FALSE	FALSE	FALSE	TRUE	FALSE	FALSE	FALSE	FALSE	FALSE	FALSE	FALSE	FALSE	TRUE	FALSE	FALSE	TRUE		Q15744	CEBPE	-19.3648	2.4633	0.407824	Nucleoplasm;Cytosol;Nucleus.	FALSE	FALSE	FALSE	FALSE	FALSE	FALSE	FALSE	FALSE	FALSE	FALSE	TRUE	FALSE	TRUE	FALSE	FALSE	TRUE
P04080	CSTB	-15.6375	3.37431	0.0700793	Cytosol;Nucleoli;Cytoplasm. Nucleus.	FALSE	TRUE	FALSE	FALSE	FALSE	FALSE	FALSE	FALSE	FALSE	FALSE	TRUE	FALSE	TRUE	FALSE	TRUE	TRUE
Q6ZSR9	No.gene.name	-15.73	5.44726	0.00740543		FALSE	FALSE	FALSE	FALSE	FALSE	FALSE	FALSE	FALSE	FALSE	FALSE	FALSE	FALSE	FALSE	FALSE	FALSE	TRUE
P43007	SLC1A4	-16.5367	4.58452	0.0118222	Centrosome;Membrane; Multi-pass membrane protein. Melanosome.	TRUE	FALSE	TRUE	FALSE	FALSE	FALSE	FALSE	FALSE	FALSE	FALSE	FALSE	FALSE	FALSE	FALSE	FALSE	TRUE
P23378	GLDC	-16.9103	3.05829	0.134333	Mitochondria;Nucleoplasm;Mitochondrion.	FALSE	FALSE	FALSE	FALSE	FALSE	FALSE	FALSE	FALSE	FALSE	FALSE	FALSE	FALSE	TRUE	TRUE	FALSE	TRUE
Q86UB9-2	TMEM135	-17.2674	4.52569	0.0118222	Vesicles;Mitochondrion membrane; Multi-pass membrane protein. Peroxisome membrane; Multi-pass membrane protein.	TRUE	FALSE	FALSE	FALSE	FALSE	FALSE	FALSE	FALSE	TRUE	TRUE	FALSE	FALSE	FALSE	TRUE	FALSE	FALSE
Q9NZL3	ZNF224	-18.2728	5.46966	0.00740543	Nuclear membrane;Nucleoplasm;Nucleus.	FALSE	FALSE	FALSE	FALSE	FALSE	FALSE	FALSE	FALSE	FALSE	FALSE	FALSE	FALSE	TRUE	FALSE	FALSE	FALSE
Q9HCC0	MCCC2	-21.9062	3.84181	0.0331705	Mitochondria;Mitochondrion matrix.	FALSE	FALSE	FALSE	FALSE	FALSE	FALSE	FALSE	FALSE	FALSE	FALSE	FALSE	FALSE	FALSE	TRUE	FALSE	TRUE
KO v. WT
0min		Up in KO																					1min		Up in KO																					5min		Up in KO
		Down in KO																							Down in KO																							Down in KO
IDs	Gene	Delta	-log10(p-value)	q-value	Loc	TM	SECR	PM EC	PM OTHER	ENDOS	GOLGI	ER	LYSO	INTRAVES	PEROX	CYTOSOL	CYTOSK	NUCL	MITOC	MITOVES	EVS		IDs	Gene	Delta	-log10(p-value)	q-value	Loc	TM	SECR	PM EC	PM OTHER	ENDOS	GOLGI	ER	LYSO	INTRAVES	PEROX	CYTOSOL	CYTOSK	NUCL	MITOC	MITOVES	EVS		IDs	Gene	Delta	-log10(p-value)
O14925	TIMM23	18.9963	6.08295	0.000279608	Mitochondria;Mitochondrion inner membrane; Multi-pass membrane protein.	TRUE	FALSE	FALSE	FALSE	FALSE	FALSE	FALSE	FALSE	FALSE	FALSE	FALSE	FALSE	FALSE	TRUE	FALSE	TRUE		Q92890-3	UFD1	17.8121	4.30827	0.00121413	Cytosol;Nucleoplasm;Nucleoli;Nucleus. Cytoplasm, cytosol.	FALSE	FALSE	FALSE	FALSE	FALSE	FALSE	FALSE	FALSE	FALSE	FALSE	TRUE	FALSE	TRUE	FALSE	FALSE	TRUE		Q9UL58-2	ZNF215	21.5966	3.10856
P43007	SLC1A4	16.5367	4.58452	0.00067439	Centrosome;Membrane; Multi-pass membrane protein. Melanosome.	TRUE	FALSE	TRUE	FALSE	FALSE	FALSE	FALSE	FALSE	FALSE	FALSE	FALSE	FALSE	FALSE	FALSE	FALSE	TRUE		Q8N9N8	EIF1AD	17.1003	5.0794	0.00071288	Nucleoplasm;Vesicles;Intermediate filaments;Nucleus.	FALSE	FALSE	FALSE	FALSE	FALSE	FALSE	FALSE	FALSE	TRUE	FALSE	FALSE	FALSE	TRUE	FALSE	FALSE	TRUE		O14925	TIMM23	18.9707	6.53416
Q9BR76	CORO1B	15.5136	3.88906	0.00144575	Cytosol;Plasma membrane;Cytoplasm, cytoskeleton. Cytoplasm, cytoskeleton, stress fiber.	FALSE	FALSE	FALSE	TRUE	FALSE	FALSE	FALSE	FALSE	FALSE	FALSE	TRUE	TRUE	FALSE	FALSE	FALSE	TRUE		O00330-3	PDHX	16.877	4.04138	0.00147305	Nucleoplasm;Plasma membrane;Mitochondria;Mitochondrion matrix.	FALSE	FALSE	FALSE	TRUE	FALSE	FALSE	FALSE	FALSE	FALSE	FALSE	FALSE	FALSE	TRUE	TRUE	TRUE	TRUE		Q9P2J8-2	ZNF624	16.9605	2.37839
O15091-2	PRORP	15.0495	4.48871	0.000723891	Mitochondrion.	FALSE	FALSE	FALSE	FALSE	FALSE	FALSE	FALSE	FALSE	FALSE	FALSE	FALSE	FALSE	FALSE	TRUE	FALSE	TRUE		O14653-3	GOSR2	16.5187	3.16055	0.00469846	Golgi apparatus;Nucleoplasm;Golgi apparatus, cis-Golgi network membrane; Single-pass type IV membrane protein. Endoplasmic reticulum membrane. Greatly reduced in concentration at the trans end of the Golgi apparatus.	TRUE	FALSE	FALSE	FALSE	FALSE	TRUE	TRUE	FALSE	FALSE	FALSE	FALSE	FALSE	TRUE	FALSE	FALSE	TRUE		Q8WUH6	TMEM263	15.7813	4.5412
Q9UII5	ZNF107	14.0407	4.10316	0.00112786	Nucleus.	FALSE	FALSE	FALSE	FALSE	FALSE	FALSE	FALSE	FALSE	FALSE	FALSE	FALSE	FALSE	TRUE	FALSE	FALSE	FALSE		Q8WUH6	TMEM263	16.025	3.81218	0.00187456	Vesicles;Membrane; Multi-pass membrane protein.	TRUE	FALSE	FALSE	FALSE	FALSE	FALSE	FALSE	FALSE	TRUE	FALSE	FALSE	FALSE	FALSE	FALSE	FALSE	TRUE		Q15118	PDK1	14.4092	4.01965
Q14574-2	DSC3	13.9716	3.63589	0.00196174	Cell Junctions;Plasma membrane;Cell membrane; Single-pass type I membrane protein. Cell junction, desmosome.	TRUE	FALSE	TRUE	FALSE	FALSE	FALSE	FALSE	FALSE	FALSE	FALSE	FALSE	FALSE	FALSE	FALSE	FALSE	TRUE		Q9BRR9-5	ARHGAP9	15.4815	4.82573	0.000927726	Plasma membrane;Cell Junctions	FALSE	FALSE	FALSE	TRUE	FALSE	FALSE	FALSE	FALSE	FALSE	FALSE	FALSE	FALSE	FALSE	FALSE	FALSE	TRUE		Q6ZW49-2	PAXIP1	14.2357	3.61756
A8MUV8	ZNF727	13.9605	3.28225	0.00346506	Nucleoplasm;Nucleus.	FALSE	FALSE	FALSE	FALSE	FALSE	FALSE	FALSE	FALSE	FALSE	FALSE	FALSE	FALSE	TRUE	FALSE	FALSE	FALSE		O15091-2	PRORP	15.3344	3.92031	0.00166294	Mitochondrion.	FALSE	FALSE	FALSE	FALSE	FALSE	FALSE	FALSE	FALSE	FALSE	FALSE	FALSE	FALSE	FALSE	TRUE	FALSE	TRUE		Q9UII5	ZNF107	14.1724	4.1974
Q9NUA8	ZBTB40	12.5594	3.75937	0.00164813	Nucleoplasm;Nucleus.	FALSE	FALSE	FALSE	FALSE	FALSE	FALSE	FALSE	FALSE	FALSE	FALSE	FALSE	FALSE	TRUE	FALSE	FALSE	FALSE		P17535	JUND	15.118	5.04055	0.00071288	Nucleoplasm;Nucleus.	FALSE	FALSE	FALSE	FALSE	FALSE	FALSE	FALSE	FALSE	FALSE	FALSE	FALSE	FALSE	TRUE	FALSE	FALSE	FALSE		Q04446	GBE1	13.722	2.93433
Q13835-2	PKP1	11.7719	2.78117	0.00936618	Nucleoplasm;Plasma membrane;[Isoform 1]: Nucleus. Cell junction, desmosome.; Nucleus.	FALSE	FALSE	FALSE	TRUE	FALSE	FALSE	FALSE	FALSE	FALSE	FALSE	FALSE	FALSE	TRUE	FALSE	FALSE	TRUE		Q9BR76	CORO1B	14.8772	2.69983	0.0114043	Cytosol;Plasma membrane;Cytoplasm, cytoskeleton. Cytoplasm, cytoskeleton, stress fiber.	FALSE	FALSE	FALSE	TRUE	FALSE	FALSE	FALSE	FALSE	FALSE	FALSE	TRUE	TRUE	FALSE	FALSE	FALSE	TRUE		Q8NDC0	MAPK1IP1L	10.7889	4.86965
Q8NDC0	MAPK1IP1L	10.743	4.76352	0.000608804	Cytosol;Nucleoplasm	FALSE	FALSE	FALSE	FALSE	FALSE	FALSE	FALSE	FALSE	FALSE	FALSE	TRUE	FALSE	TRUE	FALSE	FALSE	TRUE		Q04446	GBE1	14.4986	3.02006	0.00602854	Cytosol	FALSE	FALSE	FALSE	FALSE	FALSE	FALSE	FALSE	FALSE	FALSE	FALSE	TRUE	FALSE	FALSE	FALSE	FALSE	TRUE		Q96IX5	ATP5MD	10.5442	4.90372
Q96IX5	ATP5MD	10.519	4.85151	0.000574104	Mitochondria	FALSE	FALSE	FALSE	FALSE	FALSE	FALSE	FALSE	FALSE	FALSE	FALSE	FALSE	FALSE	FALSE	TRUE	TRUE	TRUE		P10073	ZSCAN22	14.1669	4.15638	0.00137796	Cytosol;Plasma membrane;Actin filaments;Nucleus.	FALSE	FALSE	FALSE	TRUE	FALSE	FALSE	FALSE	FALSE	FALSE	FALSE	TRUE	FALSE	TRUE	FALSE	FALSE	TRUE		P43630-2	KIR3DL2	10.2817	3.57282
Q5U5X0	LYRM7	10.2366	4.58585	0.00067439	Mitochondrion matrix.	FALSE	FALSE	FALSE	FALSE	FALSE	FALSE	FALSE	FALSE	FALSE	FALSE	FALSE	FALSE	FALSE	TRUE	FALSE	TRUE		Q9UII5	ZNF107	13.7688	3.67475	0.00224918	Nucleus.	FALSE	FALSE	FALSE	FALSE	FALSE	FALSE	FALSE	FALSE	FALSE	FALSE	FALSE	FALSE	TRUE	FALSE	FALSE	FALSE		Q5U5X0	LYRM7	10.2105	4.40884
Q8IXY8-3	PPIL6	10.2004	5.11092	0.000528715	Cytosol;Nucleoplasm;Golgi apparatus	FALSE	FALSE	FALSE	FALSE	FALSE	TRUE	FALSE	FALSE	FALSE	FALSE	TRUE	FALSE	TRUE	FALSE	FALSE	FALSE		Q9UGM3-9	DMBT1	12.2213	1.93796	0.0598869	Centriolar satellite;Predicted to be secreted;Secreted. Localized to the lumenal aspect of crypt cells in the small intestine. In the colon, seen in the lumenal aspect of surface epithelial cells. Formed in the ducts of von Ebner gland, and released into the fluid bathing the taste buds contained in the taste papillae (By similarity).	FALSE	TRUE	FALSE	FALSE	FALSE	FALSE	FALSE	FALSE	FALSE	FALSE	FALSE	FALSE	FALSE	FALSE	FALSE	TRUE		Q8IXY8-3	PPIL6	10.1164	4.96529
P43630-2	KIR3DL2	10.0532	3.86285	0.00147751	Cell membrane; Single-pass type I membrane protein.	TRUE	FALSE	TRUE	FALSE	FALSE	FALSE	FALSE	FALSE	FALSE	FALSE	FALSE	FALSE	FALSE	FALSE	FALSE	TRUE		Q8NDC0	MAPK1IP1L	10.8129	4.0883	0.0014227	Cytosol;Nucleoplasm	FALSE	FALSE	FALSE	FALSE	FALSE	FALSE	FALSE	FALSE	FALSE	FALSE	TRUE	FALSE	TRUE	FALSE	FALSE	TRUE		Q16836	HADH	9.82899	4.10977
P12081-3	HARS1	9.92915	4.25745	0.000917177	Cytoplasm.	FALSE	FALSE	FALSE	FALSE	FALSE	FALSE	FALSE	FALSE	FALSE	FALSE	TRUE	FALSE	FALSE	FALSE	FALSE	TRUE		Q96IX5	ATP5MD	10.4215	4.03195	0.0014739	Mitochondria	FALSE	FALSE	FALSE	FALSE	FALSE	FALSE	FALSE	FALSE	FALSE	FALSE	FALSE	FALSE	FALSE	TRUE	TRUE	TRUE		P60903	S100A10	9.81165	4.14441
P41567	EIF1	9.88777	4.1621	0.00103851		FALSE	FALSE	FALSE	FALSE	FALSE	FALSE	FALSE	FALSE	FALSE	FALSE	FALSE	FALSE	FALSE	FALSE	FALSE	TRUE		Q5U5X0	LYRM7	10.1514	3.61431	0.00242348	Mitochondrion matrix.	FALSE	FALSE	FALSE	FALSE	FALSE	FALSE	FALSE	FALSE	FALSE	FALSE	FALSE	FALSE	FALSE	TRUE	FALSE	TRUE		O43504	LAMTOR5	9.74504	4.6116
Q16836	HADH	9.81259	4.08353	0.00114073	Mitochondria;Mitochondrion matrix.	FALSE	FALSE	FALSE	FALSE	FALSE	FALSE	FALSE	FALSE	FALSE	FALSE	FALSE	FALSE	FALSE	TRUE	TRUE	TRUE		P41567	EIF1	10.1111	2.73284	0.0107024		FALSE	FALSE	FALSE	FALSE	FALSE	FALSE	FALSE	FALSE	FALSE	FALSE	FALSE	FALSE	FALSE	FALSE	FALSE	TRUE		P12081-3	HARS1	9.74325	3.082
P60903	S100A10	9.7693	3.594	0.00207144	Mitochondria	FALSE	TRUE	FALSE	FALSE	FALSE	FALSE	FALSE	FALSE	FALSE	FALSE	FALSE	FALSE	FALSE	TRUE	FALSE	TRUE		O43504	LAMTOR5	10.0351	4.07934	0.0014227	Cytosol;Lysosome. Cytoplasm, cytosol.	FALSE	FALSE	FALSE	FALSE	FALSE	FALSE	FALSE	TRUE	FALSE	FALSE	TRUE	FALSE	FALSE	FALSE	FALSE	TRUE		O75879	GATB	9.61873	4.397
O43504	LAMTOR5	9.75301	3.63313	0.00196622	Cytosol;Lysosome. Cytoplasm, cytosol.	FALSE	FALSE	FALSE	FALSE	FALSE	FALSE	FALSE	TRUE	FALSE	FALSE	TRUE	FALSE	FALSE	FALSE	FALSE	TRUE		P43630-2	KIR3DL2	10.0172	3.30062	0.00374047	Cell membrane; Single-pass type I membrane protein.	TRUE	FALSE	TRUE	FALSE	FALSE	FALSE	FALSE	FALSE	FALSE	FALSE	FALSE	FALSE	FALSE	FALSE	FALSE	TRUE		Q86X76-2	NIT1	9.61234	4.03358
Q9Y639-3	NPTN	9.67166	3.0394	0.00550623	Plasma membrane;Cell membrane; Single-pass type I membrane protein.; [Isoform 2]: Cell junction, synapse, postsynaptic density.	TRUE	FALSE	TRUE	FALSE	FALSE	FALSE	FALSE	FALSE	FALSE	FALSE	FALSE	FALSE	FALSE	FALSE	FALSE	TRUE		P60903	S100A10	9.87714	5.13386	0.00071288	Mitochondria	FALSE	TRUE	FALSE	FALSE	FALSE	FALSE	FALSE	FALSE	FALSE	FALSE	FALSE	FALSE	FALSE	TRUE	FALSE	TRUE		Q9Y639-3	NPTN	9.55258	3.52922
Q86X76-2	NIT1	9.62731	4.5224	0.000710443	[Isoform 2]: Mitochondrion.; [Isoform 1]: Cytoplasm.	FALSE	FALSE	FALSE	FALSE	FALSE	FALSE	FALSE	FALSE	FALSE	FALSE	TRUE	FALSE	FALSE	TRUE	FALSE	TRUE		P12081-3	HARS1	9.82846	3.96061	0.00156665	Cytoplasm.	FALSE	FALSE	FALSE	FALSE	FALSE	FALSE	FALSE	FALSE	FALSE	FALSE	TRUE	FALSE	FALSE	FALSE	FALSE	TRUE		O43676	NDUFB3	9.55187	4.64346
O43676	NDUFB3	9.54831	4.34551	0.00087127	Mitochondrion inner membrane; Single-pass membrane protein; Matrix side.	TRUE	FALSE	FALSE	FALSE	FALSE	FALSE	FALSE	FALSE	FALSE	FALSE	FALSE	FALSE	FALSE	TRUE	TRUE	TRUE		Q16836	HADH	9.82655	3.6426	0.00234385	Mitochondria;Mitochondrion matrix.	FALSE	FALSE	FALSE	FALSE	FALSE	FALSE	FALSE	FALSE	FALSE	FALSE	FALSE	FALSE	FALSE	TRUE	TRUE	TRUE		P41567	EIF1	9.54946	3.88849
Q86SX6	GLRX5	9.53225	5.13553	0.000528715	Mitochondria;Mitochondrion matrix.	FALSE	FALSE	FALSE	FALSE	FALSE	FALSE	FALSE	FALSE	FALSE	FALSE	FALSE	FALSE	FALSE	TRUE	FALSE	TRUE		Q8IXY8-3	PPIL6	9.79155	2.94567	0.0069714	Cytosol;Nucleoplasm;Golgi apparatus	FALSE	FALSE	FALSE	FALSE	FALSE	TRUE	FALSE	FALSE	FALSE	FALSE	TRUE	FALSE	TRUE	FALSE	FALSE	FALSE		Q86SX6	GLRX5	9.5016	3.97696
P61956-2	SUMO2	9.48364	4.28434	0.000910289	Nuclear bodies;Nucleoplasm;Nucleus. Nucleus, PML body.	FALSE	FALSE	FALSE	FALSE	FALSE	FALSE	FALSE	FALSE	FALSE	FALSE	FALSE	FALSE	TRUE	FALSE	FALSE	TRUE		Q9Y639-3	NPTN	9.69595	4.05335	0.00144428	Plasma membrane;Cell membrane; Single-pass type I membrane protein.; [Isoform 2]: Cell junction, synapse, postsynaptic density.	TRUE	FALSE	TRUE	FALSE	FALSE	FALSE	FALSE	FALSE	FALSE	FALSE	FALSE	FALSE	FALSE	FALSE	FALSE	TRUE		P61956-2	SUMO2	9.40878	5.02459
Q9Y3C1	NOP16	9.3604	6.29336	0.000279608	Nucleoli;Nucleus, nucleolus.	FALSE	FALSE	FALSE	FALSE	FALSE	FALSE	FALSE	FALSE	FALSE	FALSE	FALSE	FALSE	TRUE	FALSE	FALSE	TRUE		Q86SX6	GLRX5	9.49429	3.98964	0.00154287	Mitochondria;Mitochondrion matrix.	FALSE	FALSE	FALSE	FALSE	FALSE	FALSE	FALSE	FALSE	FALSE	FALSE	FALSE	FALSE	FALSE	TRUE	FALSE	TRUE		Q9Y3C1	NOP16	9.37212	5.36173
O75879	GATB	9.33981	3.89759	0.00142694	Mitochondria;Mitochondrion.	FALSE	FALSE	FALSE	FALSE	FALSE	FALSE	FALSE	FALSE	FALSE	FALSE	FALSE	FALSE	FALSE	TRUE	FALSE	FALSE		Q86X76-2	NIT1	9.47368	4.02808	0.0014739	[Isoform 2]: Mitochondrion.; [Isoform 1]: Cytoplasm.	FALSE	FALSE	FALSE	FALSE	FALSE	FALSE	FALSE	FALSE	FALSE	FALSE	TRUE	FALSE	FALSE	TRUE	FALSE	TRUE		Q8WVY7	UBLCP1	9.36005	4.63069
P23919-2	DTYMK	9.32124	4.08368	0.00114073	Mitochondria	FALSE	FALSE	FALSE	FALSE	FALSE	FALSE	FALSE	FALSE	FALSE	FALSE	FALSE	FALSE	FALSE	TRUE	FALSE	TRUE		Q9Y3C1	NOP16	9.4573	3.8968	0.00170247	Nucleoli;Nucleus, nucleolus.	FALSE	FALSE	FALSE	FALSE	FALSE	FALSE	FALSE	FALSE	FALSE	FALSE	FALSE	FALSE	TRUE	FALSE	FALSE	TRUE		Q13257	MAD2L1	9.34865	4.1047
Q8IZQ5	SELENOH	9.28826	4.50956	0.000710443	Nucleoli;Nucleoplasm	FALSE	FALSE	FALSE	FALSE	FALSE	FALSE	FALSE	FALSE	FALSE	FALSE	FALSE	FALSE	TRUE	FALSE	FALSE	FALSE		O75879	GATB	9.44026	4.20566	0.00132477	Mitochondria;Mitochondrion.	FALSE	FALSE	FALSE	FALSE	FALSE	FALSE	FALSE	FALSE	FALSE	FALSE	FALSE	FALSE	FALSE	TRUE	FALSE	FALSE		Q8IZQ5	SELENOH	9.3392	4.31974
P16949	STMN1	9.28036	4.76148	0.000608804	Cytosol;Cytoplasm, cytoskeleton.	FALSE	FALSE	FALSE	FALSE	FALSE	FALSE	FALSE	FALSE	FALSE	FALSE	TRUE	TRUE	FALSE	FALSE	FALSE	TRUE		Q14240	EIF4A2	9.42548	2.97265	0.0066132	Cytosol	FALSE	FALSE	FALSE	FALSE	FALSE	FALSE	FALSE	FALSE	FALSE	FALSE	TRUE	FALSE	FALSE	FALSE	FALSE	TRUE		P23919-2	DTYMK	9.31736	5.49211
Q8WVY7	UBLCP1	9.27732	4.50507	0.000712362	Nucleoli;Nucleoli rim;Nucleoplasm;Nucleus.	FALSE	FALSE	FALSE	FALSE	FALSE	FALSE	FALSE	FALSE	FALSE	FALSE	FALSE	FALSE	TRUE	FALSE	FALSE	FALSE		Q8IZQ5	SELENOH	9.30687	4.70695	0.000972174	Nucleoli;Nucleoplasm	FALSE	FALSE	FALSE	FALSE	FALSE	FALSE	FALSE	FALSE	FALSE	FALSE	FALSE	FALSE	TRUE	FALSE	FALSE	FALSE		Q9Y3C7	MED31	9.2174	3.7567
Q13257	MAD2L1	9.27114	4.26763	0.000914205	Nucleoplasm;Nucleus. Chromosome, centromere, kinetochore. Cytoplasm. Cytoplasm, cytoskeleton, spindle pole. Recruited to the nuclear pore complex by TPR during interphase. Recruited to kinetochores in late prometaphase after BUB1, CENPF, BUB1B and CENPE. Kinetochore association requires the presence of NEK2. Kinetochore association is repressed by UBD. Sequestered to the cytoplasm upon interactio…	FALSE	FALSE	FALSE	FALSE	FALSE	FALSE	FALSE	FALSE	FALSE	FALSE	TRUE	TRUE	TRUE	FALSE	FALSE	FALSE		Q13257	MAD2L1	9.2761	3.82733	0.00184276	Nucleoplasm;Nucleus. Chromosome, centromere, kinetochore. Cytoplasm. Cytoplasm, cytoskeleton, spindle pole. Recruited to the nuclear pore complex by TPR during interphase. Recruited to kinetochores in late prometaphase after BUB1, CENPF, BUB1B and CENPE. Kinetochore association requires the presence of NEK2. Kinetochore association is repressed by UBD. Sequestered to the cytoplasm upon interactio…	FALSE	FALSE	FALSE	FALSE	FALSE	FALSE	FALSE	FALSE	FALSE	FALSE	TRUE	TRUE	TRUE	FALSE	FALSE	FALSE		Q9BQ69	MACROD1	9.21254	4.7961
O75380	NDUFS6	9.22661	3.22655	0.00384541	Mitochondrion inner membrane; Peripheral membrane protein; Matrix side.	FALSE	FALSE	FALSE	FALSE	FALSE	FALSE	FALSE	FALSE	FALSE	FALSE	FALSE	FALSE	FALSE	TRUE	TRUE	TRUE		P23919-2	DTYMK	9.27285	4.6038	0.00103455	Mitochondria	FALSE	FALSE	FALSE	FALSE	FALSE	FALSE	FALSE	FALSE	FALSE	FALSE	FALSE	FALSE	FALSE	TRUE	FALSE	TRUE		Q9GZQ4	NMUR2	9.10415	3.88398
Q13015	MLLT11	9.20597	4.62287	0.000667897	Cytosol;Nucleoplasm;Nucleus. Cytoplasm. Cytoplasm, cytoskeleton, microtubule organizing center, centrosome.	FALSE	FALSE	FALSE	FALSE	FALSE	FALSE	FALSE	FALSE	FALSE	FALSE	TRUE	TRUE	TRUE	FALSE	FALSE	TRUE		P16949	STMN1	9.26839	3.20378	0.00438264	Cytosol;Cytoplasm, cytoskeleton.	FALSE	FALSE	FALSE	FALSE	FALSE	FALSE	FALSE	FALSE	FALSE	FALSE	TRUE	TRUE	FALSE	FALSE	FALSE	TRUE		P61009	SPCS3	9.09109	3.37082
Q9UBS4	DNAJB11	9.17135	3.11113	0.00478619	Endoplasmic reticulum;Endoplasmic reticulum lumen.	FALSE	FALSE	FALSE	FALSE	FALSE	FALSE	TRUE	FALSE	FALSE	FALSE	FALSE	FALSE	FALSE	FALSE	FALSE	TRUE		P61956-2	SUMO2	9.22232	3.1891	0.0044654	Nuclear bodies;Nucleoplasm;Nucleus. Nucleus, PML body.	FALSE	FALSE	FALSE	FALSE	FALSE	FALSE	FALSE	FALSE	FALSE	FALSE	FALSE	FALSE	TRUE	FALSE	FALSE	TRUE		Q13015	MLLT11	9.08963	4.00946
Q9BQ69	MACROD1	9.16967	5.95159	0.000279608	Nucleoplasm;Nucleus.	FALSE	FALSE	FALSE	FALSE	FALSE	FALSE	FALSE	FALSE	FALSE	FALSE	FALSE	FALSE	TRUE	FALSE	FALSE	TRUE		Q6ZMI0	PPP1R21	9.18583	4.37283	0.00117369	Vesicles;Nucleoplasm;Early endosome.	FALSE	FALSE	FALSE	FALSE	TRUE	FALSE	FALSE	FALSE	TRUE	FALSE	FALSE	FALSE	TRUE	FALSE	FALSE	TRUE		Q9P015	MRPL15	9.089	5.93608
Q8TDN6	BRIX1	9.10778	5.1357	0.000528715	Mitotic chromosome;Nucleoli;Nucleus, nucleolus.	FALSE	FALSE	FALSE	FALSE	FALSE	FALSE	FALSE	FALSE	FALSE	FALSE	FALSE	FALSE	TRUE	FALSE	FALSE	TRUE		O43676	NDUFB3	9.15649	4.21816	0.00131258	Mitochondrion inner membrane; Single-pass membrane protein; Matrix side.	TRUE	FALSE	FALSE	FALSE	FALSE	FALSE	FALSE	FALSE	FALSE	FALSE	FALSE	FALSE	FALSE	TRUE	TRUE	TRUE		Q8TAP4	LMO3	9.08473	3.47011
P61009	SPCS3	9.03365	3.37422	0.0029587	Microsome membrane; Single-pass type II membrane protein. Endoplasmic reticulum membrane; Single-pass type II membrane protein.	TRUE	FALSE	FALSE	FALSE	FALSE	FALSE	TRUE	FALSE	FALSE	FALSE	FALSE	FALSE	FALSE	FALSE	FALSE	TRUE		Q9UQ80-2	PA2G4	9.15555	3.08593	0.00531782	Cytosol;[Isoform 1]: Cytoplasm. Nucleus, nucleolus. Phosphorylation at Ser-361 by PKC/PRKCD regulates its nucleolar localization.; [Isoform 2]: Cytoplasm.	FALSE	FALSE	FALSE	FALSE	FALSE	FALSE	FALSE	FALSE	FALSE	FALSE	TRUE	FALSE	TRUE	FALSE	FALSE	TRUE		Q9NX07-2	TRNAU1AP	9.04428	4.81779
Q9P015	MRPL15	9.0167	4.43502	0.000766802	Mitochondria;Mitochondrion.	FALSE	FALSE	FALSE	FALSE	FALSE	FALSE	FALSE	FALSE	FALSE	FALSE	FALSE	FALSE	FALSE	TRUE	FALSE	TRUE		P62942	FKBP1A	9.11914	2.83269	0.00876064	Cytoplasm, cytosol. Sarcoplasmic reticulum membrane; Peripheral membrane protein; Cytoplasmic side.	FALSE	FALSE	FALSE	FALSE	FALSE	FALSE	TRUE	FALSE	FALSE	FALSE	TRUE	FALSE	FALSE	FALSE	FALSE	TRUE		Q8TDN6	BRIX1	9.04057	4.18994
Q9UQ80-2	PA2G4	8.99751	3.81162	0.0015505	Cytosol;[Isoform 1]: Cytoplasm. Nucleus, nucleolus. Phosphorylation at Ser-361 by PKC/PRKCD regulates its nucleolar localization.; [Isoform 2]: Cytoplasm.	FALSE	FALSE	FALSE	FALSE	FALSE	FALSE	FALSE	FALSE	FALSE	FALSE	TRUE	FALSE	TRUE	FALSE	FALSE	TRUE		P68400-2	CSNK2A1	9.09883	3.46563	0.00292551	Nucleoplasm;Nucleus.	FALSE	FALSE	FALSE	FALSE	FALSE	FALSE	FALSE	FALSE	FALSE	FALSE	FALSE	FALSE	TRUE	FALSE	FALSE	TRUE		Q14240	EIF4A2	9.02907	3.74198
Q14240	EIF4A2	8.98628	3.92899	0.00137214	Cytosol	FALSE	FALSE	FALSE	FALSE	FALSE	FALSE	FALSE	FALSE	FALSE	FALSE	TRUE	FALSE	FALSE	FALSE	FALSE	TRUE		Q8TDN6	BRIX1	9.09128	4.09226	0.0014227	Mitotic chromosome;Nucleoli;Nucleus, nucleolus.	FALSE	FALSE	FALSE	FALSE	FALSE	FALSE	FALSE	FALSE	FALSE	FALSE	FALSE	FALSE	TRUE	FALSE	FALSE	TRUE		O00308-4	WWP2	9.02381	5.49077
Q9GZQ4	NMUR2	8.91009	6.44798	0.000279608	Plasma membrane;Cell membrane; Multi-pass membrane protein.	TRUE	FALSE	TRUE	FALSE	FALSE	FALSE	FALSE	FALSE	FALSE	FALSE	FALSE	FALSE	FALSE	FALSE	FALSE	FALSE		Q9BQ69	MACROD1	9.07347	4.21182	0.00131285	Nucleoplasm;Nucleus.	FALSE	FALSE	FALSE	FALSE	FALSE	FALSE	FALSE	FALSE	FALSE	FALSE	FALSE	FALSE	TRUE	FALSE	FALSE	TRUE		O75380	NDUFS6	8.99701	4.25862
Q13505-3	MTX1	8.90151	3.39254	0.00290321	Mitochondria;Membrane; Single-pass type I membrane protein. Mitochondrion outer membrane.	TRUE	FALSE	FALSE	FALSE	FALSE	FALSE	FALSE	FALSE	FALSE	FALSE	FALSE	FALSE	FALSE	TRUE	FALSE	TRUE		Q13015	MLLT11	9.04619	4.08357	0.0014227	Cytosol;Nucleoplasm;Nucleus. Cytoplasm. Cytoplasm, cytoskeleton, microtubule organizing center, centrosome.	FALSE	FALSE	FALSE	FALSE	FALSE	FALSE	FALSE	FALSE	FALSE	FALSE	TRUE	TRUE	TRUE	FALSE	FALSE	TRUE		Q9BPW8	NIPSNAP1	8.97932	4.69593
O00308-4	WWP2	8.88012	4.28026	0.000910289	Nucleus.	FALSE	FALSE	FALSE	FALSE	FALSE	FALSE	FALSE	FALSE	FALSE	FALSE	FALSE	FALSE	TRUE	FALSE	FALSE	TRUE		Q96NT0	CCDC115	9.03808	3.07265	0.0054573	Plasma membrane;Vesicles;Endosome. Cytoplasmic vesicle, COPI-coated vesicle. Endoplasmic reticulum.	FALSE	FALSE	FALSE	TRUE	TRUE	FALSE	TRUE	FALSE	TRUE	FALSE	TRUE	FALSE	FALSE	FALSE	FALSE	TRUE		P01040	CSTA	8.95058	2.70262
Q9BPW8	NIPSNAP1	8.87845	4.26282	0.000916427		FALSE	FALSE	FALSE	FALSE	FALSE	FALSE	FALSE	FALSE	FALSE	FALSE	FALSE	FALSE	FALSE	FALSE	TRUE	TRUE		Q8WVY7	UBLCP1	9.00919	3.11296	0.00509232	Nucleoli;Nucleoli rim;Nucleoplasm;Nucleus.	FALSE	FALSE	FALSE	FALSE	FALSE	FALSE	FALSE	FALSE	FALSE	FALSE	FALSE	FALSE	TRUE	FALSE	FALSE	FALSE		Q7L5N1	COPS6	8.90215	5.014
Q8TBM8-2	DNAJB14	8.87369	4.09285	0.0011336	Endoplasmic reticulum membrane; Single-pass membrane protein; Single-pass membrane protein.	TRUE	FALSE	FALSE	FALSE	FALSE	FALSE	TRUE	FALSE	FALSE	FALSE	FALSE	FALSE	FALSE	FALSE	FALSE	TRUE		Q9GZQ4	NMUR2	8.99132	4.09803	0.0014227	Plasma membrane;Cell membrane; Multi-pass membrane protein.	TRUE	FALSE	TRUE	FALSE	FALSE	FALSE	FALSE	FALSE	FALSE	FALSE	FALSE	FALSE	FALSE	FALSE	FALSE	FALSE		Q8TBM8-2	DNAJB14	8.88892	3.57978
O00505	KPNA3	8.87119	5.38279	0.00045456	Cytosol;Nucleoplasm;Cytoplasm. Nucleus.	FALSE	FALSE	FALSE	FALSE	FALSE	FALSE	FALSE	FALSE	FALSE	FALSE	TRUE	FALSE	TRUE	FALSE	FALSE	TRUE		Q9UN86-2	G3BP2	8.98926	3.15482	0.00472988	Cytosol;Cytoplasm. Cytoplasm, Stress granule.	FALSE	FALSE	FALSE	FALSE	FALSE	FALSE	FALSE	FALSE	FALSE	FALSE	TRUE	FALSE	FALSE	FALSE	FALSE	TRUE		Q96DH6-2	MSI2	8.88876	3.96463
Q7L5N1	COPS6	8.85653	6.04991	0.000279608	Nucleoplasm;Nucleus. Cytoplasm.; Cytoplasm, perinuclear region.	FALSE	FALSE	FALSE	FALSE	FALSE	FALSE	FALSE	FALSE	FALSE	FALSE	TRUE	FALSE	TRUE	FALSE	FALSE	TRUE		Q96DH6-2	MSI2	8.96188	4.47893	0.00104563	Cytosol;Cytoplasm.	FALSE	FALSE	FALSE	FALSE	FALSE	FALSE	FALSE	FALSE	FALSE	FALSE	TRUE	FALSE	FALSE	FALSE	FALSE	TRUE		O00505	KPNA3	8.88628	5.03211
Q6ZMG9	CERS6	8.8531	4.38642	0.000811339	Nucleoplasm;Cytosol;Endoplasmic reticulum membrane; Multi-pass membrane protein.	TRUE	FALSE	FALSE	TRUE	FALSE	FALSE	TRUE	FALSE	FALSE	FALSE	FALSE	FALSE	TRUE	FALSE	FALSE	TRUE		Q6ZN57	ZFP2	8.93066	3.93274	0.00164163	Nucleus.	FALSE	FALSE	FALSE	FALSE	FALSE	FALSE	FALSE	FALSE	FALSE	FALSE	FALSE	FALSE	TRUE	FALSE	FALSE	FALSE		Q6ZN57	ZFP2	8.8672	5.14209
Q6P3X3	TTC27	8.83746	3.32855	0.003186	Mitochondria;Nucleoli	FALSE	FALSE	FALSE	FALSE	FALSE	FALSE	FALSE	FALSE	FALSE	FALSE	FALSE	FALSE	TRUE	TRUE	FALSE	TRUE		Q9BPW8	NIPSNAP1	8.88315	3.92651	0.00165415		FALSE	FALSE	FALSE	FALSE	FALSE	FALSE	FALSE	FALSE	FALSE	FALSE	FALSE	FALSE	FALSE	FALSE	TRUE	TRUE		P01737	TRAV8-4	8.86042	4.21076
Q8TAP4	LMO3	8.83721	4.50921	0.000710443		FALSE	FALSE	FALSE	FALSE	FALSE	FALSE	FALSE	FALSE	FALSE	FALSE	FALSE	FALSE	FALSE	FALSE	FALSE	FALSE		Q9NX07-2	TRNAU1AP	8.87571	4.19322	0.00133286	Nucleoplasm;Cytosol;Nucleus. Cytoplasm.	FALSE	FALSE	FALSE	FALSE	FALSE	FALSE	FALSE	FALSE	FALSE	FALSE	TRUE	FALSE	TRUE	FALSE	FALSE	FALSE		Q8N983-4	MRPL43	8.85091	4.24423
Q9NX07-2	TRNAU1AP	8.82629	4.08482	0.00114073	Nucleoplasm;Cytosol;Nucleus. Cytoplasm.	FALSE	FALSE	FALSE	FALSE	FALSE	FALSE	FALSE	FALSE	FALSE	FALSE	TRUE	FALSE	TRUE	FALSE	FALSE	FALSE		O00308-4	WWP2	8.85374	4.07576	0.0014227	Nucleus.	FALSE	FALSE	FALSE	FALSE	FALSE	FALSE	FALSE	FALSE	FALSE	FALSE	FALSE	FALSE	TRUE	FALSE	FALSE	TRUE		Q6ZMG9	CERS6	8.84784	4.14702
Q96DH6-2	MSI2	8.8082	3.54424	0.00223943	Cytosol;Cytoplasm.	FALSE	FALSE	FALSE	FALSE	FALSE	FALSE	FALSE	FALSE	FALSE	FALSE	TRUE	FALSE	FALSE	FALSE	FALSE	TRUE		P42226	STAT6	8.85288	4.07727	0.0014227	Cytosol;Nucleoplasm;Cytoplasm. Nucleus.	FALSE	FALSE	FALSE	FALSE	FALSE	FALSE	FALSE	FALSE	FALSE	FALSE	TRUE	FALSE	TRUE	FALSE	FALSE	TRUE		Q9P031	CCDC59	8.79582	3.45768
Q8N983-4	MRPL43	8.7783	5.41968	0.00045456	Mitochondria;Nucleoplasm;Mitochondrion.	FALSE	FALSE	FALSE	FALSE	FALSE	FALSE	FALSE	FALSE	FALSE	FALSE	FALSE	FALSE	TRUE	TRUE	FALSE	TRUE		Q9P015	MRPL15	8.84197	3.6829	0.00222448	Mitochondria;Mitochondrion.	FALSE	FALSE	FALSE	FALSE	FALSE	FALSE	FALSE	FALSE	FALSE	FALSE	FALSE	FALSE	FALSE	TRUE	FALSE	TRUE		P62942	FKBP1A	8.79497	5.08304
P01737	TRAV8-4	8.77384	5.30191	0.000500181	Cell membrane.	FALSE	FALSE	FALSE	TRUE	FALSE	FALSE	FALSE	FALSE	FALSE	FALSE	FALSE	FALSE	FALSE	FALSE	FALSE	FALSE		Q7L5N1	COPS6	8.82744	4.5463	0.00104563	Nucleoplasm;Nucleus. Cytoplasm.; Cytoplasm, perinuclear region.	FALSE	FALSE	FALSE	FALSE	FALSE	FALSE	FALSE	FALSE	FALSE	FALSE	TRUE	FALSE	TRUE	FALSE	FALSE	TRUE		O95295	SNAPIN	8.79002	3.76239
P39687	ANP32A	8.76391	4.51684	0.000710443	Centrosome;Nucleoplasm;Cytosol;Nucleus. Cytoplasm. Endoplasmic reticulum. Shuttles between nucleus and cytoplasm.	FALSE	FALSE	FALSE	FALSE	FALSE	FALSE	TRUE	FALSE	FALSE	FALSE	TRUE	FALSE	TRUE	FALSE	FALSE	TRUE		P56962	STX17	8.80667	4.13739	0.0013833	Cytosol;Nucleoli;Endoplasmic reticulum membrane; Multi-pass membrane protein; Multi-pass membrane protein; Multi-pass membrane protein.	TRUE	FALSE	FALSE	FALSE	FALSE	FALSE	TRUE	FALSE	FALSE	FALSE	FALSE	FALSE	TRUE	FALSE	FALSE	FALSE		P48960-2	ADGRE5	8.77411	5.63848
Q9P031	CCDC59	8.76293	4.00725	0.00123992	Nucleoli;Nucleoli rim;Nucleoplasm;Plasma membrane;Nucleus.	FALSE	FALSE	FALSE	TRUE	FALSE	FALSE	FALSE	FALSE	FALSE	FALSE	FALSE	FALSE	TRUE	FALSE	FALSE	FALSE		Q8TAP4	LMO3	8.78699	3.2906	0.00380042		FALSE	FALSE	FALSE	FALSE	FALSE	FALSE	FALSE	FALSE	FALSE	FALSE	FALSE	FALSE	FALSE	FALSE	FALSE	FALSE		P19634	SLC9A1	8.77339	4.5345
Q9Y3C7	MED31	8.76255	3.63985	0.00194789	Nucleoplasm;Nucleus.	FALSE	FALSE	FALSE	FALSE	FALSE	FALSE	FALSE	FALSE	FALSE	FALSE	FALSE	FALSE	TRUE	FALSE	FALSE	TRUE		O00505	KPNA3	8.76903	4.08679	0.0014227	Cytosol;Nucleoplasm;Cytoplasm. Nucleus.	FALSE	FALSE	FALSE	FALSE	FALSE	FALSE	FALSE	FALSE	FALSE	FALSE	TRUE	FALSE	TRUE	FALSE	FALSE	TRUE		Q9UBS4	DNAJB11	8.75065	4.43986
P48960-2	ADGRE5	8.75498	3.48323	0.00248334	Cytosol;Predicted to be secreted;Cell membrane; Multi-pass membrane protein.; [Adhesion G protein-coupled receptor E5 subunit alpha]: Secreted, extracellular space.	TRUE	TRUE	TRUE	FALSE	FALSE	FALSE	FALSE	FALSE	FALSE	FALSE	FALSE	FALSE	FALSE	FALSE	FALSE	TRUE		P39687	ANP32A	8.76824	4.23025	0.00129161	Centrosome;Nucleoplasm;Cytosol;Nucleus. Cytoplasm. Endoplasmic reticulum. Shuttles between nucleus and cytoplasm.	FALSE	FALSE	FALSE	FALSE	FALSE	FALSE	TRUE	FALSE	FALSE	FALSE	TRUE	FALSE	TRUE	FALSE	FALSE	TRUE		P68400-2	CSNK2A1	8.74194	3.27181
P68400-2	CSNK2A1	8.75046	3.54972	0.00222787	Nucleoplasm;Nucleus.	FALSE	FALSE	FALSE	FALSE	FALSE	FALSE	FALSE	FALSE	FALSE	FALSE	FALSE	FALSE	TRUE	FALSE	FALSE	TRUE		P61009	SPCS3	8.75751	3.02625	0.00597965	Microsome membrane; Single-pass type II membrane protein. Endoplasmic reticulum membrane; Single-pass type II membrane protein.	TRUE	FALSE	FALSE	FALSE	FALSE	FALSE	TRUE	FALSE	FALSE	FALSE	FALSE	FALSE	FALSE	FALSE	FALSE	TRUE		O14727-5	APAF1	8.73673	4.13533
Q6ZN57	ZFP2	8.73355	3.38188	0.00292806	Nucleus.	FALSE	FALSE	FALSE	FALSE	FALSE	FALSE	FALSE	FALSE	FALSE	FALSE	FALSE	FALSE	TRUE	FALSE	FALSE	FALSE		Q8TBM8-2	DNAJB14	8.75606	3.5583	0.00257841	Endoplasmic reticulum membrane; Single-pass membrane protein; Single-pass membrane protein.	TRUE	FALSE	FALSE	FALSE	FALSE	FALSE	TRUE	FALSE	FALSE	FALSE	FALSE	FALSE	FALSE	FALSE	FALSE	TRUE		P56962	STX17	8.72964	4.13065
P19634	SLC9A1	8.71094	4.85122	0.000574104	Plasma membrane;Membrane; Multi-pass membrane protein. Endoplasmic reticulum membrane; Multi-pass membrane protein. Cell membrane; Multi-pass membrane protein. Colocalizes with CHP1 and CHP2 at the plasma membrane.	TRUE	FALSE	TRUE	FALSE	FALSE	FALSE	TRUE	FALSE	FALSE	FALSE	FALSE	FALSE	FALSE	FALSE	FALSE	TRUE		P15927	RPA2	8.74068	3.37194	0.00332996	Nuclear bodies;Nucleoplasm;Nucleus. Nucleus, PML body.	FALSE	FALSE	FALSE	FALSE	FALSE	FALSE	FALSE	FALSE	FALSE	FALSE	FALSE	FALSE	TRUE	FALSE	FALSE	TRUE		P42226	STAT6	8.72692	3.33328
P56962	STX17	8.70451	4.32155	0.000897975	Cytosol;Nucleoli;Endoplasmic reticulum membrane; Multi-pass membrane protein; Multi-pass membrane protein; Multi-pass membrane protein.	TRUE	FALSE	FALSE	FALSE	FALSE	FALSE	TRUE	FALSE	FALSE	FALSE	FALSE	FALSE	TRUE	FALSE	FALSE	FALSE		P07910-2	HNRNPC	8.66046	4.54072	0.00104563	Nucleoplasm;Nucleus.	FALSE	FALSE	FALSE	FALSE	FALSE	FALSE	FALSE	FALSE	FALSE	FALSE	FALSE	FALSE	TRUE	FALSE	FALSE	TRUE		Q9UQ80-2	PA2G4	8.70993	3.53143
P62942	FKBP1A	8.68448	3.53332	0.00228356	Cytoplasm, cytosol. Sarcoplasmic reticulum membrane; Peripheral membrane protein; Cytoplasmic side.	FALSE	FALSE	FALSE	FALSE	FALSE	FALSE	TRUE	FALSE	FALSE	FALSE	TRUE	FALSE	FALSE	FALSE	FALSE	TRUE		Q6ZMG9	CERS6	8.65624	3.28186	0.00385414	Nucleoplasm;Cytosol;Endoplasmic reticulum membrane; Multi-pass membrane protein.	TRUE	FALSE	FALSE	TRUE	FALSE	FALSE	TRUE	FALSE	FALSE	FALSE	FALSE	FALSE	TRUE	FALSE	FALSE	TRUE		P53370-2	NUDT6	8.70418	3.2216
Q15527	SURF2	8.67288	6.24774	0.000279608	Nucleoli;Nucleoli rim;Nucleoplasm	FALSE	FALSE	FALSE	FALSE	FALSE	FALSE	FALSE	FALSE	FALSE	FALSE	FALSE	FALSE	TRUE	FALSE	FALSE	FALSE		Q04323	UBXN1	8.65568	2.77529	0.00982918	Cytosol;Nucleoplasm;Cytoplasm.	FALSE	FALSE	FALSE	FALSE	FALSE	FALSE	FALSE	FALSE	FALSE	FALSE	TRUE	FALSE	TRUE	FALSE	FALSE	TRUE		Q96CB9-4	NSUN4	8.69189	3.68736
O75431-2	MTX2	8.66885	3.96578	0.00130468	Mitochondria;Nucleoli;Mitochondrion outer membrane. Mitochondrion.	FALSE	FALSE	FALSE	FALSE	FALSE	FALSE	FALSE	FALSE	FALSE	FALSE	FALSE	FALSE	TRUE	TRUE	TRUE	TRUE		Q96A35	MRPL24	8.65093	3.3664	0.00334848	Mitochondrion.	FALSE	FALSE	FALSE	FALSE	FALSE	FALSE	FALSE	FALSE	FALSE	FALSE	FALSE	FALSE	FALSE	TRUE	FALSE	FALSE		Q9UN86-2	G3BP2	8.68144	3.37153
O95295	SNAPIN	8.65209	3.38694	0.00291613	Golgi apparatus;Nucleoli;Membrane. Golgi apparatus membrane. Cytoplasmic vesicle, secretory vesicle, synaptic vesicle membrane.	FALSE	FALSE	FALSE	FALSE	FALSE	TRUE	FALSE	FALSE	TRUE	FALSE	TRUE	FALSE	TRUE	FALSE	FALSE	TRUE		Q14192	FHL2	8.64116	3.57636	0.00251587	Actin filaments;Focal adhesion sites;Cytoplasm. Nucleus. Cytoplasm, myofibril, sarcomere, Z line.	FALSE	FALSE	FALSE	FALSE	FALSE	FALSE	TRUE	FALSE	FALSE	FALSE	TRUE	FALSE	TRUE	FALSE	FALSE	TRUE		O75431-2	MTX2	8.67983	3.60167
P48059	LIMS1	8.61658	4.62825	0.000667897	Cytosol;Focal adhesion sites;Cell junction, focal adhesion. Cell membrane; Peripheral membrane protein; Cytoplasmic side.	FALSE	FALSE	FALSE	TRUE	FALSE	FALSE	FALSE	FALSE	FALSE	FALSE	TRUE	FALSE	FALSE	FALSE	FALSE	TRUE		Q13505-3	MTX1	8.63708	3.31369	0.00366256	Mitochondria;Membrane; Single-pass type I membrane protein. Mitochondrion outer membrane.	TRUE	FALSE	FALSE	FALSE	FALSE	FALSE	FALSE	FALSE	FALSE	FALSE	FALSE	FALSE	FALSE	TRUE	FALSE	TRUE		Q9BWT6	MND1	8.67543	3.62453
Q9BV19	C1orf50	8.60354	2.81565	0.00868693		FALSE	FALSE	FALSE	FALSE	FALSE	FALSE	FALSE	FALSE	FALSE	FALSE	FALSE	FALSE	FALSE	FALSE	FALSE	TRUE		P01040	CSTA	8.63327	4.06505	0.0014227	Cytosol;Nucleoplasm;Cytoplasm.	FALSE	TRUE	FALSE	FALSE	FALSE	FALSE	FALSE	FALSE	FALSE	FALSE	TRUE	FALSE	TRUE	FALSE	FALSE	TRUE		Q15527	SURF2	8.65829	7.07442
Q9UBS8-2	RNF14	8.59589	5.52721	0.000410687	Nucleoplasm;Cytosol;Cytoplasm. Nucleus.	FALSE	FALSE	FALSE	FALSE	FALSE	FALSE	FALSE	FALSE	FALSE	FALSE	TRUE	FALSE	TRUE	FALSE	FALSE	FALSE		O75431-2	MTX2	8.6154	3.26025	0.00398982	Mitochondria;Nucleoli;Mitochondrion outer membrane. Mitochondrion.	FALSE	FALSE	FALSE	FALSE	FALSE	FALSE	FALSE	FALSE	FALSE	FALSE	FALSE	FALSE	TRUE	TRUE	TRUE	TRUE		Q96NT0	CCDC115	8.62414	4.91734
Q00169	PITPNA	8.5936	3.22604	0.00384541	Cytosol;Vesicles;Cytoplasm. Nucleus.	FALSE	FALSE	FALSE	FALSE	FALSE	FALSE	FALSE	FALSE	TRUE	FALSE	TRUE	FALSE	TRUE	FALSE	FALSE	TRUE		O75380	NDUFS6	8.60649	2.72527	0.0108755	Mitochondrion inner membrane; Peripheral membrane protein; Matrix side.	FALSE	FALSE	FALSE	FALSE	FALSE	FALSE	FALSE	FALSE	FALSE	FALSE	FALSE	FALSE	FALSE	TRUE	TRUE	TRUE		P15927	RPA2	8.6169	4.75967
P42226	STAT6	8.57985	3.6166	0.00201376	Cytosol;Nucleoplasm;Cytoplasm. Nucleus.	FALSE	FALSE	FALSE	FALSE	FALSE	FALSE	FALSE	FALSE	FALSE	FALSE	TRUE	FALSE	TRUE	FALSE	FALSE	TRUE		Q9H0E2	TOLLIP	8.59551	3.79304	0.00191963	Cytosol;Plasma membrane;Cytoplasm.	FALSE	FALSE	FALSE	TRUE	FALSE	FALSE	FALSE	FALSE	FALSE	FALSE	TRUE	FALSE	FALSE	FALSE	FALSE	TRUE		Q9BRX9	WDR83	8.59759	4.51094
Q9NP58-4	ABCB6	8.57313	4.48238	0.000726799	Golgi apparatus;Cytosol;Mitochondria;Nucleoplasm;Cell membrane; Multi-pass membrane protein; Multi-pass membrane protein; Multi-pass membrane protein; Multi-pass membrane protein; Multi-pass membrane protein. Late endosome membrane. Mitochondrion. Endosome, multivesicular body membrane. Melanosome membrane. Traffics from endoplasmic reticulum to Golgi during its glycans's maturation, therefrom is…	TRUE	FALSE	TRUE	FALSE	TRUE	TRUE	TRUE	TRUE	FALSE	FALSE	FALSE	FALSE	TRUE	TRUE	TRUE	TRUE		P19634	SLC9A1	8.59429	3.78384	0.00193848	Plasma membrane;Membrane; Multi-pass membrane protein. Endoplasmic reticulum membrane; Multi-pass membrane protein. Cell membrane; Multi-pass membrane protein. Colocalizes with CHP1 and CHP2 at the plasma membrane.	TRUE	FALSE	TRUE	FALSE	FALSE	FALSE	TRUE	FALSE	FALSE	FALSE	FALSE	FALSE	FALSE	FALSE	FALSE	TRUE		P39687	ANP32A	8.59712	3.63076
Q9BWT6	MND1	8.56634	4.2221	0.000971475	Nucleus.	FALSE	FALSE	FALSE	FALSE	FALSE	FALSE	FALSE	FALSE	FALSE	FALSE	FALSE	FALSE	TRUE	FALSE	FALSE	FALSE		Q9BRX9	WDR83	8.59201	4.78736	0.000951952	Vesicles;Centrosome;Nucleoplasm;Cytoplasm. Nucleus. Partially nuclear.	FALSE	FALSE	FALSE	FALSE	FALSE	FALSE	FALSE	FALSE	TRUE	FALSE	TRUE	FALSE	TRUE	FALSE	FALSE	FALSE		P18077	RPL35A	8.58573	3.70432
Q9H0E2	TOLLIP	8.56138	3.81142	0.0015505	Cytosol;Plasma membrane;Cytoplasm.	FALSE	FALSE	FALSE	TRUE	FALSE	FALSE	FALSE	FALSE	FALSE	FALSE	TRUE	FALSE	FALSE	FALSE	FALSE	TRUE		O14727-5	APAF1	8.5892	4.25161	0.00126303	Cytosol;Nucleoplasm;Golgi apparatus;Cytoplasm.	FALSE	FALSE	FALSE	FALSE	FALSE	TRUE	FALSE	FALSE	FALSE	FALSE	TRUE	FALSE	TRUE	FALSE	FALSE	TRUE		Q9UBS8-2	RNF14	8.5644	4.91394
P07910-2	HNRNPC	8.54712	3.58073	0.00210678	Nucleoplasm;Nucleus.	FALSE	FALSE	FALSE	FALSE	FALSE	FALSE	FALSE	FALSE	FALSE	FALSE	FALSE	FALSE	TRUE	FALSE	FALSE	TRUE		Q15527	SURF2	8.58206	4.49222	0.00104563	Nucleoli;Nucleoli rim;Nucleoplasm	FALSE	FALSE	FALSE	FALSE	FALSE	FALSE	FALSE	FALSE	FALSE	FALSE	FALSE	FALSE	TRUE	FALSE	FALSE	FALSE		P48059	LIMS1	8.56109	4.69382
Q9BRX9	WDR83	8.54648	5.0784	0.000544051	Vesicles;Centrosome;Nucleoplasm;Cytoplasm. Nucleus. Partially nuclear.	FALSE	FALSE	FALSE	FALSE	FALSE	FALSE	FALSE	FALSE	TRUE	FALSE	TRUE	FALSE	TRUE	FALSE	FALSE	FALSE		Q8N983-4	MRPL43	8.58015	3.24509	0.00408857	Mitochondria;Nucleoplasm;Mitochondrion.	FALSE	FALSE	FALSE	FALSE	FALSE	FALSE	FALSE	FALSE	FALSE	FALSE	FALSE	FALSE	TRUE	TRUE	FALSE	TRUE		Q8TB36-2	GDAP1	8.56098	3.42203
Q8N954-2	GPATCH11	8.53526	4.63549	0.000665449	Nucleoplasm;Chromosome, centromere, kinetochore.	FALSE	FALSE	FALSE	FALSE	FALSE	FALSE	FALSE	FALSE	FALSE	FALSE	FALSE	FALSE	TRUE	FALSE	FALSE	TRUE		Q9UBS8-2	RNF14	8.57097	4.36644	0.00117369	Nucleoplasm;Cytosol;Cytoplasm. Nucleus.	FALSE	FALSE	FALSE	FALSE	FALSE	FALSE	FALSE	FALSE	FALSE	FALSE	TRUE	FALSE	TRUE	FALSE	FALSE	FALSE		Q13505-3	MTX1	8.56001	3.71765
Q8TB36-2	GDAP1	8.53212	3.99245	0.0012637	Mitochondria;Cytosol;Mitochondrion outer membrane; Multi-pass membrane protein. Cytoplasm.	TRUE	FALSE	FALSE	FALSE	FALSE	FALSE	FALSE	FALSE	FALSE	FALSE	FALSE	FALSE	FALSE	TRUE	FALSE	TRUE		Q8N954-2	GPATCH11	8.56041	4.21249	0.00131285	Nucleoplasm;Chromosome, centromere, kinetochore.	FALSE	FALSE	FALSE	FALSE	FALSE	FALSE	FALSE	FALSE	FALSE	FALSE	FALSE	FALSE	TRUE	FALSE	FALSE	TRUE		P16949	STMN1	8.55339	3.5459
Q14192	FHL2	8.4936	4.36942	0.000835756	Actin filaments;Focal adhesion sites;Cytoplasm. Nucleus. Cytoplasm, myofibril, sarcomere, Z line.	FALSE	FALSE	FALSE	FALSE	FALSE	FALSE	TRUE	FALSE	FALSE	FALSE	TRUE	FALSE	TRUE	FALSE	FALSE	TRUE		Q9H773	DCTPP1	8.55178	4.02406	0.00148094	Cytosol;Nucleoplasm;Mitochondrion. Nucleus. Cytoplasm, cytosol.	FALSE	FALSE	FALSE	FALSE	FALSE	FALSE	FALSE	FALSE	FALSE	FALSE	TRUE	FALSE	TRUE	TRUE	FALSE	TRUE		Q14192	FHL2	8.54322	4.45438
O14777	NDC80	8.49199	4.07884	0.0011424	Nucleoplasm;Centrosome;Nucleus. Chromosome, centromere, kinetochore. Localizes specifically to the outer plate of the kinetochore.	FALSE	FALSE	FALSE	FALSE	FALSE	FALSE	FALSE	FALSE	FALSE	FALSE	FALSE	FALSE	TRUE	FALSE	FALSE	TRUE		Q9NP58-4	ABCB6	8.55114	3.99151	0.00154287	Golgi apparatus;Cytosol;Mitochondria;Nucleoplasm;Cell membrane; Multi-pass membrane protein; Multi-pass membrane protein; Multi-pass membrane protein; Multi-pass membrane protein; Multi-pass membrane protein. Late endosome membrane. Mitochondrion. Endosome, multivesicular body membrane. Melanosome membrane. Traffics from endoplasmic reticulum to Golgi during its glycans's maturation, therefrom is…	TRUE	FALSE	TRUE	FALSE	TRUE	TRUE	TRUE	TRUE	FALSE	FALSE	FALSE	FALSE	TRUE	TRUE	TRUE	TRUE		Q9H0E2	TOLLIP	8.51163	5.08032
P47985	UQCRFS1	8.48804	4.06378	0.00116009	Mitochondria;Mitochondrion inner membrane; Single-pass membrane protein.	TRUE	FALSE	FALSE	FALSE	FALSE	FALSE	FALSE	FALSE	FALSE	FALSE	FALSE	FALSE	FALSE	TRUE	TRUE	TRUE		Q12979-4	ABR	8.54754	3.51332	0.00275679	Cytosol;Nucleoplasm;Cell projection, dendritic spine. Cell projection, axon. Cell junction, synapse.	FALSE	FALSE	FALSE	FALSE	FALSE	FALSE	FALSE	FALSE	FALSE	FALSE	TRUE	FALSE	TRUE	FALSE	FALSE	TRUE		Q9H773	DCTPP1	8.50839	4.54037
Q8N511	TMEM199	8.48238	4.44252	0.000766802	Cytoplasmic vesicle, COPI-coated vesicle membrane; Multi-pass membrane protein; Multi-pass membrane protein; Multi-pass membrane protein.	TRUE	FALSE	FALSE	FALSE	FALSE	FALSE	FALSE	FALSE	TRUE	FALSE	FALSE	FALSE	FALSE	FALSE	FALSE	FALSE		P53370-2	NUDT6	8.53642	3.39032	0.0032348	Cytoplasm. Nucleus. Mitochondrion.	FALSE	FALSE	FALSE	FALSE	FALSE	FALSE	FALSE	FALSE	FALSE	FALSE	TRUE	FALSE	TRUE	TRUE	FALSE	FALSE		P60893	GPR85	8.47412	4.52531
Q9H773	DCTPP1	8.47848	3.89926	0.00142532	Cytosol;Nucleoplasm;Mitochondrion. Nucleus. Cytoplasm, cytosol.	FALSE	FALSE	FALSE	FALSE	FALSE	FALSE	FALSE	FALSE	FALSE	FALSE	TRUE	FALSE	TRUE	TRUE	FALSE	TRUE		Q96N22-2	ZNF681	8.4934	3.49569	0.0028298	Nucleus.	FALSE	FALSE	FALSE	FALSE	FALSE	FALSE	FALSE	FALSE	FALSE	FALSE	FALSE	FALSE	TRUE	FALSE	FALSE	FALSE		Q00169	PITPNA	8.47327	3.72936
Q9UN86-2	G3BP2	8.47805	3.15179	0.00440436	Cytosol;Cytoplasm. Cytoplasm, Stress granule.	FALSE	FALSE	FALSE	FALSE	FALSE	FALSE	FALSE	FALSE	FALSE	FALSE	TRUE	FALSE	FALSE	FALSE	FALSE	TRUE		Q6ZN06	ZNF813	8.48445	3.79041	0.00191984	Vesicles;Nucleus.	FALSE	FALSE	FALSE	FALSE	FALSE	FALSE	FALSE	FALSE	TRUE	FALSE	FALSE	FALSE	TRUE	FALSE	FALSE	TRUE		Q6P3X3	TTC27	8.4726	3.37107
Q04323	UBXN1	8.4713	2.66405	0.0119239	Cytosol;Nucleoplasm;Cytoplasm.	FALSE	FALSE	FALSE	FALSE	FALSE	FALSE	FALSE	FALSE	FALSE	FALSE	TRUE	FALSE	TRUE	FALSE	FALSE	TRUE		P01737	TRAV8-4	8.4654	3.45644	0.00295557	Cell membrane.	FALSE	FALSE	FALSE	TRUE	FALSE	FALSE	FALSE	FALSE	FALSE	FALSE	FALSE	FALSE	FALSE	FALSE	FALSE	FALSE		P07203	GPX1	8.47192	2.95688
P10155-3	RO60	8.4675	4.34023	0.000877307	Cytoplasm.	FALSE	FALSE	FALSE	FALSE	FALSE	FALSE	FALSE	FALSE	FALSE	FALSE	TRUE	FALSE	FALSE	FALSE	FALSE	TRUE		Q13409-6	DYNC1I2	8.45566	4.44021	0.00108976	Cytosol;Endoplasmic reticulum;Microtubules;Nucleoli;Cytoplasm, cytoskeleton. Cytoplasm. Localizes to the manchette in elongating spermatids.	FALSE	FALSE	FALSE	FALSE	FALSE	FALSE	TRUE	FALSE	FALSE	FALSE	TRUE	TRUE	TRUE	FALSE	FALSE	TRUE		Q8IX18-3	DHX40	8.47112	4.37694
Q92804-2	TAF15	8.45951	4.33816	0.000877434	Nucleoplasm;Nucleus. Cytoplasm.	FALSE	FALSE	FALSE	FALSE	FALSE	FALSE	FALSE	FALSE	FALSE	FALSE	TRUE	FALSE	TRUE	FALSE	FALSE	TRUE		O14777	NDC80	8.45526	5.1877	0.00071288	Nucleoplasm;Centrosome;Nucleus. Chromosome, centromere, kinetochore. Localizes specifically to the outer plate of the kinetochore.	FALSE	FALSE	FALSE	FALSE	FALSE	FALSE	FALSE	FALSE	FALSE	FALSE	FALSE	FALSE	TRUE	FALSE	FALSE	TRUE		Q9NP58-4	ABCB6	8.46348	4.00902
Q16775-2	HAGH	8.44786	4.20049	0.000997161	[Isoform 1]: Mitochondrion matrix.; [Isoform 2]: Cytoplasm.	FALSE	FALSE	FALSE	FALSE	FALSE	FALSE	FALSE	FALSE	FALSE	FALSE	TRUE	FALSE	FALSE	TRUE	TRUE	TRUE		Q8WX93-7	PALLD	8.44575	3.91199	0.00166552	Actin filaments;Plasma membrane;Cytosol;Cytoplasm, cytoskeleton. Cell junction, focal adhesion. Cytoplasm, myofibril, sarcomere, Z line. Cell projection, ruffle. Cell projection, podosome. Cell projection, axon.	FALSE	FALSE	FALSE	TRUE	FALSE	FALSE	TRUE	FALSE	FALSE	FALSE	TRUE	TRUE	FALSE	FALSE	FALSE	TRUE		Q04323	UBXN1	8.4631	3.50709
Q96A35	MRPL24	8.44375	3.53533	0.00227727	Mitochondrion.	FALSE	FALSE	FALSE	FALSE	FALSE	FALSE	FALSE	FALSE	FALSE	FALSE	FALSE	FALSE	FALSE	TRUE	FALSE	FALSE		P48059	LIMS1	8.44572	3.70236	0.0021763	Cytosol;Focal adhesion sites;Cell junction, focal adhesion. Cell membrane; Peripheral membrane protein; Cytoplasmic side.	FALSE	FALSE	FALSE	TRUE	FALSE	FALSE	FALSE	FALSE	FALSE	FALSE	TRUE	FALSE	FALSE	FALSE	FALSE	TRUE		Q96A35	MRPL24	8.46085	3.58526
P53370-2	NUDT6	8.43813	2.74563	0.0100552	Cytoplasm. Nucleus. Mitochondrion.	FALSE	FALSE	FALSE	FALSE	FALSE	FALSE	FALSE	FALSE	FALSE	FALSE	TRUE	FALSE	TRUE	TRUE	FALSE	FALSE		Q9NV06	DCAF13	8.43022	3.8653	0.00176762	Nucleoli;Nucleoplasm;Cell Junctions;Centrosome;Nucleus, nucleolus.	FALSE	FALSE	FALSE	FALSE	FALSE	FALSE	FALSE	FALSE	FALSE	FALSE	FALSE	FALSE	TRUE	FALSE	FALSE	FALSE		P10155-3	RO60	8.45943	4.34828
Q8WX93-7	PALLD	8.40882	4.83135	0.000582506	Actin filaments;Plasma membrane;Cytosol;Cytoplasm, cytoskeleton. Cell junction, focal adhesion. Cytoplasm, myofibril, sarcomere, Z line. Cell projection, ruffle. Cell projection, podosome. Cell projection, axon.	FALSE	FALSE	FALSE	TRUE	FALSE	FALSE	TRUE	FALSE	FALSE	FALSE	TRUE	TRUE	FALSE	FALSE	FALSE	TRUE		Q92804-2	TAF15	8.41595	3.86709	0.00176585	Nucleoplasm;Nucleus. Cytoplasm.	FALSE	FALSE	FALSE	FALSE	FALSE	FALSE	FALSE	FALSE	FALSE	FALSE	TRUE	FALSE	TRUE	FALSE	FALSE	TRUE		P07910-2	HNRNPC	8.44931	3.07592
Q9NYH9	UTP6	8.40418	4.23529	0.000950231	Nucleoli;Mitotic chromosome;Nucleus, nucleolus.	FALSE	FALSE	FALSE	FALSE	FALSE	FALSE	FALSE	FALSE	FALSE	FALSE	FALSE	FALSE	TRUE	FALSE	FALSE	FALSE		Q9BWT6	MND1	8.4023	4.13287	0.0013833	Nucleus.	FALSE	FALSE	FALSE	FALSE	FALSE	FALSE	FALSE	FALSE	FALSE	FALSE	FALSE	FALSE	TRUE	FALSE	FALSE	FALSE		Q8WX93-7	PALLD	8.44374	4.8961
Q6ZN06	ZNF813	8.40292	5.67349	0.000380125	Vesicles;Nucleus.	FALSE	FALSE	FALSE	FALSE	FALSE	FALSE	FALSE	FALSE	TRUE	FALSE	FALSE	FALSE	TRUE	FALSE	FALSE	TRUE		Q9H019	MTFR1L	8.39408	4.01403	0.00149041	Mitochondria;Cell Junctions	FALSE	FALSE	FALSE	FALSE	FALSE	FALSE	FALSE	FALSE	FALSE	FALSE	FALSE	FALSE	FALSE	TRUE	FALSE	FALSE		Q9UDW3	ZMAT5	8.44194	4.10172
Q8IX18-3	DHX40	8.39482	4.90258	0.00055818	Nucleoplasm	FALSE	FALSE	FALSE	FALSE	FALSE	FALSE	FALSE	FALSE	FALSE	FALSE	FALSE	FALSE	TRUE	FALSE	FALSE	TRUE		P29017	CD1C	8.37356	4.17677	0.00134233	Cell membrane; Single-pass type I membrane protein; Single-pass type I membrane protein. Lysosome.	TRUE	FALSE	TRUE	FALSE	FALSE	FALSE	FALSE	TRUE	FALSE	FALSE	FALSE	FALSE	FALSE	FALSE	FALSE	TRUE		Q13409-6	DYNC1I2	8.43812	5.77652
Q5T2D2	TREML2	8.38042	4.00312	0.00124473	Cell membrane; Single-pass type I membrane protein.	TRUE	FALSE	TRUE	FALSE	FALSE	FALSE	FALSE	FALSE	FALSE	FALSE	FALSE	FALSE	FALSE	FALSE	FALSE	TRUE		P10155-3	RO60	8.37308	4.22458	0.00130169	Cytoplasm.	FALSE	FALSE	FALSE	FALSE	FALSE	FALSE	FALSE	FALSE	FALSE	FALSE	TRUE	FALSE	FALSE	FALSE	FALSE	TRUE		Q6ZN06	ZNF813	8.41722	6.07812
Q13409-6	DYNC1I2	8.37194	4.28132	0.000910289	Cytosol;Endoplasmic reticulum;Microtubules;Nucleoli;Cytoplasm, cytoskeleton. Cytoplasm. Localizes to the manchette in elongating spermatids.	FALSE	FALSE	FALSE	FALSE	FALSE	FALSE	TRUE	FALSE	FALSE	FALSE	TRUE	TRUE	TRUE	FALSE	FALSE	TRUE		O95295	SNAPIN	8.3665	3.24983	0.00406531	Golgi apparatus;Nucleoli;Membrane. Golgi apparatus membrane. Cytoplasmic vesicle, secretory vesicle, synaptic vesicle membrane.	FALSE	FALSE	FALSE	FALSE	FALSE	TRUE	FALSE	FALSE	TRUE	FALSE	TRUE	FALSE	TRUE	FALSE	FALSE	TRUE		P09661	SNRPA1	8.40701	3.91973
Q9BZV1-2	UBXN6	8.36408	2.92748	0.00688468	Cytosol;Golgi apparatus;Cytoplasm. Cytoplasm, cytosol. Membrane; Peripheral membrane protein. Nucleus. Cytoplasm, cytoskeleton, microtubule organizing center, centrosome. Early endosome membrane; Peripheral membrane protein. Late endosome membrane; Peripheral membrane protein. Lysosome membrane; Peripheral membrane protein. May be recruited to endosomal and lysosomal membranes as part of a ternar…	FALSE	FALSE	FALSE	FALSE	TRUE	TRUE	FALSE	TRUE	FALSE	FALSE	TRUE	TRUE	TRUE	FALSE	FALSE	TRUE		Q96CB9-4	NSUN4	8.35641	3.27957	0.00385414	Mitochondrion.	FALSE	FALSE	FALSE	FALSE	FALSE	FALSE	FALSE	FALSE	FALSE	FALSE	FALSE	FALSE	FALSE	TRUE	FALSE	FALSE		P29017	CD1C	8.40279	5.51778
Q96CB9-4	NSUN4	8.36018	3.47701	0.00250482	Mitochondrion.	FALSE	FALSE	FALSE	FALSE	FALSE	FALSE	FALSE	FALSE	FALSE	FALSE	FALSE	FALSE	FALSE	TRUE	FALSE	FALSE		Q9BZV1-2	UBXN6	8.34656	4.20052	0.00132693	Cytosol;Golgi apparatus;Cytoplasm. Cytoplasm, cytosol. Membrane; Peripheral membrane protein. Nucleus. Cytoplasm, cytoskeleton, microtubule organizing center, centrosome. Early endosome membrane; Peripheral membrane protein. Late endosome membrane; Peripheral membrane protein. Lysosome membrane; Peripheral membrane protein. May be recruited to endosomal and lysosomal membranes as part of a ternar…	FALSE	FALSE	FALSE	FALSE	TRUE	TRUE	FALSE	TRUE	FALSE	FALSE	TRUE	TRUE	TRUE	FALSE	FALSE	TRUE		Q9ULP9-2	TBC1D24	8.4025	3.40192
Q6GMV2	SMYD5	8.34906	4.0349	0.00119244	Mitochondria	FALSE	FALSE	FALSE	FALSE	FALSE	FALSE	FALSE	FALSE	FALSE	FALSE	FALSE	FALSE	FALSE	TRUE	FALSE	TRUE		Q00169	PITPNA	8.33644	2.59061	0.0144856	Cytosol;Vesicles;Cytoplasm. Nucleus.	FALSE	FALSE	FALSE	FALSE	FALSE	FALSE	FALSE	FALSE	TRUE	FALSE	TRUE	FALSE	TRUE	FALSE	FALSE	TRUE		Q8N511	TMEM199	8.39482	3.68435
Q9H019	MTFR1L	8.34622	4.31645	0.000897975	Mitochondria;Cell Junctions	FALSE	FALSE	FALSE	FALSE	FALSE	FALSE	FALSE	FALSE	FALSE	FALSE	FALSE	FALSE	FALSE	TRUE	FALSE	FALSE		Q8IX18-3	DHX40	8.33339	3.88463	0.00171206	Nucleoplasm	FALSE	FALSE	FALSE	FALSE	FALSE	FALSE	FALSE	FALSE	FALSE	FALSE	FALSE	FALSE	TRUE	FALSE	FALSE	TRUE		P35244	RPA3	8.38531	4.80048
P29017	CD1C	8.34543	3.6925	0.00179162	Cell membrane; Single-pass type I membrane protein; Single-pass type I membrane protein. Lysosome.	TRUE	FALSE	TRUE	FALSE	FALSE	FALSE	FALSE	TRUE	FALSE	FALSE	FALSE	FALSE	FALSE	FALSE	FALSE	TRUE		Q8IXM3	MRPL41	8.33339	3.65653	0.00230948	Mitochondria;Mitochondrion.	FALSE	FALSE	FALSE	FALSE	FALSE	FALSE	FALSE	FALSE	FALSE	FALSE	FALSE	FALSE	FALSE	TRUE	FALSE	TRUE		Q8IXM3	MRPL41	8.37051	4.2139
O15031	PLXNB2	8.34246	4.08998	0.00113528	Cell membrane; Single-pass type I membrane protein.	TRUE	TRUE	TRUE	FALSE	FALSE	FALSE	FALSE	FALSE	FALSE	FALSE	FALSE	FALSE	FALSE	FALSE	FALSE	TRUE		P11279-2	LAMP1	8.3194	4.49213	0.00104563	Cell membrane; Single-pass type I membrane protein; Single-pass type I membrane protein; Single-pass type I membrane protein.	TRUE	FALSE	TRUE	FALSE	FALSE	FALSE	FALSE	FALSE	FALSE	FALSE	FALSE	FALSE	FALSE	FALSE	TRUE	TRUE		Q5T2D2	TREML2	8.36405	4.2369
Q9NV06	DCAF13	8.33772	4.64141	0.000665449	Nucleoli;Nucleoplasm;Cell Junctions;Centrosome;Nucleus, nucleolus.	FALSE	FALSE	FALSE	FALSE	FALSE	FALSE	FALSE	FALSE	FALSE	FALSE	FALSE	FALSE	TRUE	FALSE	FALSE	FALSE		Q9UDW3	ZMAT5	8.3098	4.99217	0.000782115	Nucleoplasm;Nucleus.	FALSE	FALSE	FALSE	FALSE	FALSE	FALSE	FALSE	FALSE	FALSE	FALSE	FALSE	FALSE	TRUE	FALSE	FALSE	FALSE		Q8N954-2	GPATCH11	8.36298	3.52552
P35244	RPA3	8.33026	3.68821	0.00180173	Nucleus.	FALSE	FALSE	FALSE	FALSE	FALSE	FALSE	FALSE	FALSE	FALSE	FALSE	FALSE	FALSE	TRUE	FALSE	FALSE	TRUE		Q9NS91	RAD18	8.30561	4.17611	0.00134233	Nuclear bodies;Nucleoplasm;Nucleus. Cytoplasm, cytoskeleton, microtubule organizing center, centrosome. Colocalizes with SLF1 in the nucleus and to centrosomes (PubMed:15632077). Relocalizes with SLF1 to nuclear foci in response to DNA damage (PubMed:22036607). Accumulates with the SLF1-SLF2 and SMC5-SMC6 complexes at replication-coupled DNA interstrand repair and DNA double-strand breaks (DSBs) …	FALSE	FALSE	FALSE	FALSE	FALSE	FALSE	FALSE	FALSE	FALSE	FALSE	TRUE	TRUE	TRUE	FALSE	FALSE	TRUE		Q9NS91	RAD18	8.35438	4.12533
P18077	RPL35A	8.29535	3.549	0.00222787		FALSE	FALSE	FALSE	FALSE	FALSE	FALSE	FALSE	FALSE	FALSE	FALSE	FALSE	FALSE	FALSE	FALSE	FALSE	TRUE		O15031	PLXNB2	8.28848	5.44268	0.000703368	Cell membrane; Single-pass type I membrane protein.	TRUE	TRUE	TRUE	FALSE	FALSE	FALSE	FALSE	FALSE	FALSE	FALSE	FALSE	FALSE	FALSE	FALSE	FALSE	TRUE		O14777	NDC80	8.33378	4.79002
Q9ULP9-2	TBC1D24	8.28204	4.78033	0.000598149	Cell Junctions;Plasma membrane;Cell membrane; Peripheral membrane protein. Cytoplasmic vesicle membrane. Associates with certain types of membrane phosphoinositides, preferentially those phosphorylated at the D5 position of the inositol ring such as phosphatidylinositol 4,5-bisphosphate (PIP2) and phosphatidylinositol 3,4,5-trisphosphate (PIP3) (By similarity).	FALSE	FALSE	FALSE	TRUE	FALSE	FALSE	FALSE	FALSE	TRUE	FALSE	TRUE	FALSE	FALSE	FALSE	FALSE	TRUE		Q8N511	TMEM199	8.26935	3.38734	0.00324083	Cytoplasmic vesicle, COPI-coated vesicle membrane; Multi-pass membrane protein; Multi-pass membrane protein; Multi-pass membrane protein.	TRUE	FALSE	FALSE	FALSE	FALSE	FALSE	FALSE	FALSE	TRUE	FALSE	FALSE	FALSE	FALSE	FALSE	FALSE	FALSE		Q9NV06	DCAF13	8.32821	4.96442
P56199	ITGA1	8.26065	2.89556	0.00736824	Membrane; Single-pass type I membrane protein.	TRUE	FALSE	TRUE	FALSE	FALSE	FALSE	FALSE	FALSE	FALSE	FALSE	FALSE	FALSE	FALSE	FALSE	TRUE	TRUE		P50570-3	DNM2	8.2686	3.43815	0.00302498	Cytosol;Golgi apparatus;Cytoplasm. Cytoplasm, cytoskeleton. Cell junction. Membrane, clathrin-coated pit. Cell junction, synapse, postsynaptic density. Cell junction, synapse. Midbody. Cell projection, phagocytic cup. Cytoplasmic vesicle, phagosome membrane; Peripheral membrane protein. Microtubule-associated. Also found in the postsynaptic density of neuronal cells. Co-localizes with PIK3C3 and …	FALSE	FALSE	FALSE	FALSE	FALSE	TRUE	FALSE	FALSE	TRUE	FALSE	TRUE	TRUE	FALSE	FALSE	FALSE	TRUE		Q9H019	MTFR1L	8.32442	5.69373
Q9NS91	RAD18	8.25305	4.42799	0.000770285	Nuclear bodies;Nucleoplasm;Nucleus. Cytoplasm, cytoskeleton, microtubule organizing center, centrosome. Colocalizes with SLF1 in the nucleus and to centrosomes (PubMed:15632077). Relocalizes with SLF1 to nuclear foci in response to DNA damage (PubMed:22036607). Accumulates with the SLF1-SLF2 and SMC5-SMC6 complexes at replication-coupled DNA interstrand repair and DNA double-strand breaks (DSBs) …	FALSE	FALSE	FALSE	FALSE	FALSE	FALSE	FALSE	FALSE	FALSE	FALSE	TRUE	TRUE	TRUE	FALSE	FALSE	TRUE		Q9H6X2-5	ANTXR1	8.26658	2.97997	0.00652222	Vesicles;Cell membrane; Single-pass type I membrane protein. Cell projection, lamellipodium membrane; Single-pass type I membrane protein. Cell projection, filopodium membrane; Single-pass type I membrane protein. Colocalizes with actin at the base of lamellipodia (PubMed:16762926).	TRUE	FALSE	TRUE	FALSE	FALSE	FALSE	FALSE	FALSE	TRUE	FALSE	FALSE	FALSE	FALSE	FALSE	FALSE	TRUE		Q9H3R5	CENPH	8.32255	5.00106
Q96NT0	CCDC115	8.24876	3.23031	0.00381972	Plasma membrane;Vesicles;Endosome. Cytoplasmic vesicle, COPI-coated vesicle. Endoplasmic reticulum.	FALSE	FALSE	FALSE	TRUE	TRUE	FALSE	TRUE	FALSE	TRUE	FALSE	TRUE	FALSE	FALSE	FALSE	FALSE	TRUE		Q8NBF6	AVL9	8.2587	4.1449	0.0013833	Endoplasmic reticulum;Recycling endosome. Membrane; Single-pass membrane protein.	TRUE	FALSE	FALSE	FALSE	TRUE	FALSE	TRUE	FALSE	FALSE	FALSE	FALSE	FALSE	FALSE	FALSE	FALSE	TRUE		Q96N22-2	ZNF681	8.31553	5.46078
P09661	SNRPA1	8.23556	3.81606	0.00154901	Nucleoplasm;Nuclear bodies;Nuclear speckles;Nucleus.	FALSE	FALSE	FALSE	FALSE	FALSE	FALSE	FALSE	FALSE	FALSE	FALSE	FALSE	FALSE	TRUE	FALSE	FALSE	TRUE		P55809	OXCT1	8.25509	4.59314	0.00103455	Mitochondria;Mitochondrion matrix.	FALSE	FALSE	FALSE	FALSE	FALSE	FALSE	FALSE	FALSE	FALSE	FALSE	FALSE	FALSE	FALSE	TRUE	TRUE	TRUE		Q9UI42-2	CPA4	8.3083	5.63262
Q9UDW3	ZMAT5	8.22902	3.79969	0.00156717	Nucleoplasm;Nucleus.	FALSE	FALSE	FALSE	FALSE	FALSE	FALSE	FALSE	FALSE	FALSE	FALSE	FALSE	FALSE	TRUE	FALSE	FALSE	FALSE		Q96NB3	ZNF830	8.25136	3.69431	0.00219696	Nucleoplasm;Nucleus. Chromosome. Nucleus speckle.	FALSE	FALSE	FALSE	FALSE	FALSE	FALSE	FALSE	FALSE	FALSE	FALSE	FALSE	FALSE	TRUE	FALSE	FALSE	FALSE		Q92804-2	TAF15	8.30684	3.47279
Q8IXH7-4	NELFCD	8.22503	4.09531	0.0011336	Nuclear bodies;Nucleoplasm;Cytosol;Vesicles;Nucleus.	FALSE	FALSE	FALSE	FALSE	FALSE	FALSE	FALSE	FALSE	TRUE	FALSE	TRUE	FALSE	TRUE	FALSE	FALSE	TRUE		P47985	UQCRFS1	8.2496	3.55813	0.00257841	Mitochondria;Mitochondrion inner membrane; Single-pass membrane protein.	TRUE	FALSE	FALSE	FALSE	FALSE	FALSE	FALSE	FALSE	FALSE	FALSE	FALSE	FALSE	FALSE	TRUE	TRUE	TRUE		Q6P1K2-4	PMF1	8.28444	4.32329
Q9H3R5	CENPH	8.22341	3.93441	0.00135893	Nucleoli rim;Nucleoplasm;Mitotic chromosome;Nucleus. Chromosome, centromere, kinetochore. Colocalizes with inner kinetochore plate proteins CENPA and CENPC during both interphase and metaphase.	FALSE	FALSE	FALSE	FALSE	FALSE	FALSE	FALSE	FALSE	FALSE	FALSE	FALSE	FALSE	TRUE	FALSE	FALSE	TRUE		Q9Y3C7	MED31	8.24111	2.66765	0.0122479	Nucleoplasm;Nucleus.	FALSE	FALSE	FALSE	FALSE	FALSE	FALSE	FALSE	FALSE	FALSE	FALSE	FALSE	FALSE	TRUE	FALSE	FALSE	TRUE		Q9H6X2-5	ANTXR1	8.26678	3.83506
Q9P000-2	COMMD9	8.21797	4.58653	0.00067439	Nucleoplasm;Cytosol;Golgi apparatus;Nucleus. Cytoplasmic vesicle.	FALSE	FALSE	FALSE	FALSE	FALSE	TRUE	FALSE	FALSE	TRUE	FALSE	TRUE	FALSE	TRUE	FALSE	FALSE	TRUE		Q9H410-2	DSN1	8.21735	3.61796	0.00240895	Nucleoplasm;Cytosol;Kinetochore;Nuclear bodies;Nucleus. Chromosome, centromere, kinetochore.	FALSE	FALSE	FALSE	FALSE	FALSE	FALSE	FALSE	FALSE	FALSE	FALSE	TRUE	FALSE	TRUE	FALSE	FALSE	TRUE		Q16775-2	HAGH	8.25201	3.25495
Q8NBF6	AVL9	8.21602	4.61189	0.00067439	Endoplasmic reticulum;Recycling endosome. Membrane; Single-pass membrane protein.	TRUE	FALSE	FALSE	FALSE	TRUE	FALSE	TRUE	FALSE	FALSE	FALSE	FALSE	FALSE	FALSE	FALSE	FALSE	TRUE		Q9P000-2	COMMD9	8.20583	4.14752	0.0013833	Nucleoplasm;Cytosol;Golgi apparatus;Nucleus. Cytoplasmic vesicle.	FALSE	FALSE	FALSE	FALSE	FALSE	TRUE	FALSE	FALSE	TRUE	FALSE	TRUE	FALSE	TRUE	FALSE	FALSE	TRUE		Q08380	LGALS3BP	8.24833	6.76442
Q7Z4W1	DCXR	8.21407	5.19487	0.000528715	Microtubules;Nucleoli;Membrane; Peripheral membrane protein.	FALSE	FALSE	FALSE	FALSE	FALSE	FALSE	FALSE	FALSE	FALSE	FALSE	FALSE	FALSE	TRUE	FALSE	FALSE	TRUE		O75586	MED6	8.20073	3.84578	0.00181679	Nucleoplasm;Nucleus.	FALSE	FALSE	FALSE	FALSE	FALSE	FALSE	FALSE	FALSE	FALSE	FALSE	FALSE	FALSE	TRUE	FALSE	FALSE	FALSE		Q8IXH7-4	NELFCD	8.23046	4.21644
Q8IXM3	MRPL41	8.21106	3.04048	0.00550048	Mitochondria;Mitochondrion.	FALSE	FALSE	FALSE	FALSE	FALSE	FALSE	FALSE	FALSE	FALSE	FALSE	FALSE	FALSE	FALSE	TRUE	FALSE	TRUE		Q5T2D2	TREML2	8.19956	4.159	0.00137623	Cell membrane; Single-pass type I membrane protein.	TRUE	FALSE	TRUE	FALSE	FALSE	FALSE	FALSE	FALSE	FALSE	FALSE	FALSE	FALSE	FALSE	FALSE	FALSE	TRUE		Q9P000-2	COMMD9	8.21681	4.68228
Q13643	FHL3	8.1964	4.64335	0.000665449	Nucleoplasm;Nucleus. Cytoplasm.	FALSE	FALSE	FALSE	FALSE	FALSE	FALSE	FALSE	FALSE	FALSE	FALSE	TRUE	FALSE	TRUE	FALSE	FALSE	TRUE		Q6P1K2-4	PMF1	8.1926	4.11313	0.00140208	Nucleoplasm;Vesicles;Nucleus. Chromosome, centromere, kinetochore.	FALSE	FALSE	FALSE	FALSE	FALSE	FALSE	FALSE	FALSE	TRUE	FALSE	FALSE	FALSE	TRUE	FALSE	FALSE	TRUE		P47985	UQCRFS1	8.21671	3.33936
Q6P1K2-4	PMF1	8.18605	3.69766	0.00178182	Nucleoplasm;Vesicles;Nucleus. Chromosome, centromere, kinetochore.	FALSE	FALSE	FALSE	FALSE	FALSE	FALSE	FALSE	FALSE	TRUE	FALSE	FALSE	FALSE	TRUE	FALSE	FALSE	TRUE		Q16775-2	HAGH	8.18938	3.24603	0.00408683	[Isoform 1]: Mitochondrion matrix.; [Isoform 2]: Cytoplasm.	FALSE	FALSE	FALSE	FALSE	FALSE	FALSE	FALSE	FALSE	FALSE	FALSE	TRUE	FALSE	FALSE	TRUE	TRUE	TRUE		Q8NBF6	AVL9	8.20733	5.02687
O75586	MED6	8.17843	3.77073	0.00162968	Nucleoplasm;Nucleus.	FALSE	FALSE	FALSE	FALSE	FALSE	FALSE	FALSE	FALSE	FALSE	FALSE	FALSE	FALSE	TRUE	FALSE	FALSE	FALSE		P48960-2	ADGRE5	8.17432	2.96098	0.00676294	Cytosol;Predicted to be secreted;Cell membrane; Multi-pass membrane protein.; [Adhesion G protein-coupled receptor E5 subunit alpha]: Secreted, extracellular space.	TRUE	TRUE	TRUE	FALSE	FALSE	FALSE	FALSE	FALSE	FALSE	FALSE	FALSE	FALSE	FALSE	FALSE	FALSE	TRUE		Q9NYH9	UTP6	8.20704	3.94973
Q08380	LGALS3BP	8.17281	4.97303	0.000544051	Secreted. Secreted, extracellular space, extracellular matrix.	FALSE	TRUE	FALSE	TRUE	FALSE	FALSE	FALSE	FALSE	FALSE	FALSE	FALSE	FALSE	FALSE	FALSE	FALSE	TRUE		Q8TB36-2	GDAP1	8.16363	2.48728	0.018179	Mitochondria;Cytosol;Mitochondrion outer membrane; Multi-pass membrane protein. Cytoplasm.	TRUE	FALSE	FALSE	FALSE	FALSE	FALSE	FALSE	FALSE	FALSE	FALSE	FALSE	FALSE	FALSE	TRUE	FALSE	TRUE		O15031	PLXNB2	8.2026	3.57356
P15927	RPA2	8.17277	2.65299	0.012183	Nuclear bodies;Nucleoplasm;Nucleus. Nucleus, PML body.	FALSE	FALSE	FALSE	FALSE	FALSE	FALSE	FALSE	FALSE	FALSE	FALSE	FALSE	FALSE	TRUE	FALSE	FALSE	TRUE		Q9ULP9-2	TBC1D24	8.15676	3.70243	0.0021763	Cell Junctions;Plasma membrane;Cell membrane; Peripheral membrane protein. Cytoplasmic vesicle membrane. Associates with certain types of membrane phosphoinositides, preferentially those phosphorylated at the D5 position of the inositol ring such as phosphatidylinositol 4,5-bisphosphate (PIP2) and phosphatidylinositol 3,4,5-trisphosphate (PIP3) (By similarity).	FALSE	FALSE	FALSE	TRUE	FALSE	FALSE	FALSE	FALSE	TRUE	FALSE	TRUE	FALSE	FALSE	FALSE	FALSE	TRUE		Q8NEL9-2	DDHD1	8.20173	4.09235
P50570-3	DNM2	8.14066	4.68669	0.000644852	Cytosol;Golgi apparatus;Cytoplasm. Cytoplasm, cytoskeleton. Cell junction. Membrane, clathrin-coated pit. Cell junction, synapse, postsynaptic density. Cell junction, synapse. Midbody. Cell projection, phagocytic cup. Cytoplasmic vesicle, phagosome membrane; Peripheral membrane protein. Microtubule-associated. Also found in the postsynaptic density of neuronal cells. Co-localizes with PIK3C3 and …	FALSE	FALSE	FALSE	FALSE	FALSE	TRUE	FALSE	FALSE	TRUE	FALSE	TRUE	TRUE	FALSE	FALSE	FALSE	TRUE		P07203	GPX1	8.13738	4.13596	0.0013833	Cytoplasm.	FALSE	FALSE	FALSE	FALSE	FALSE	FALSE	FALSE	FALSE	FALSE	FALSE	TRUE	FALSE	FALSE	FALSE	FALSE	TRUE		Q6GMV2	SMYD5	8.1952	3.42615
P26006	ITGA3	8.13692	4.21808	0.000971475	Plasma membrane;Cell membrane; Single-pass type I membrane protein; Lipid-anchor. Cell projection, invadopodium membrane; Single-pass type I membrane protein; Single-pass type I membrane protein.	TRUE	FALSE	TRUE	FALSE	FALSE	FALSE	FALSE	FALSE	FALSE	FALSE	FALSE	FALSE	FALSE	FALSE	FALSE	TRUE		P18077	RPL35A	8.12165	3.01071	0.00611326		FALSE	FALSE	FALSE	FALSE	FALSE	FALSE	FALSE	FALSE	FALSE	FALSE	FALSE	FALSE	FALSE	FALSE	FALSE	TRUE		Q9BW92	TARS2	8.19471	3.35922
P11279-2	LAMP1	8.13521	3.8767	0.0014606	Cell membrane; Single-pass type I membrane protein; Single-pass type I membrane protein; Single-pass type I membrane protein.	TRUE	FALSE	TRUE	FALSE	FALSE	FALSE	FALSE	FALSE	FALSE	FALSE	FALSE	FALSE	FALSE	FALSE	TRUE	TRUE		Q9Y232-2	CDYL	8.11055	3.15306	0.00473367	Nuclear speckles;[Isoform 2]: Nucleus. Chromosome. Multimerization is required for chromatin-binding (PubMed:19808672). Recruited to sites of DNA double strand breaks in a PARP1-dependent fashion (PubMed:29177481).	FALSE	FALSE	FALSE	FALSE	FALSE	FALSE	FALSE	FALSE	FALSE	FALSE	FALSE	FALSE	TRUE	FALSE	FALSE	TRUE		Q9BZV1-2	UBXN6	8.17295	3.21429
Q9Y6V7	DDX49	8.12992	3.87238	0.0014606	Mitochondria	FALSE	FALSE	FALSE	FALSE	FALSE	FALSE	FALSE	FALSE	FALSE	FALSE	FALSE	FALSE	FALSE	TRUE	FALSE	TRUE		Q9NYH9	UTP6	8.10593	3.83073	0.00184252	Nucleoli;Mitotic chromosome;Nucleus, nucleolus.	FALSE	FALSE	FALSE	FALSE	FALSE	FALSE	FALSE	FALSE	FALSE	FALSE	FALSE	FALSE	TRUE	FALSE	FALSE	FALSE		P55809	OXCT1	8.1571	5.93302
Q96QD9-3	FYTTD1	8.12491	4.31567	0.000897975	Nuclear speckles;Nucleus, nucleoplasm. Nucleus speckle.	FALSE	FALSE	FALSE	FALSE	FALSE	FALSE	FALSE	FALSE	FALSE	FALSE	FALSE	FALSE	TRUE	FALSE	FALSE	FALSE		Q15345-3	LRRC41	8.10048	4.08241	0.0014227	Nuclear bodies;Nucleoplasm	FALSE	FALSE	FALSE	FALSE	FALSE	FALSE	FALSE	FALSE	FALSE	FALSE	FALSE	FALSE	TRUE	FALSE	FALSE	FALSE		A6NIH7	UNC119B	8.14805	3.53649
P55809	OXCT1	8.12289	3.80932	0.00155269	Mitochondria;Mitochondrion matrix.	FALSE	FALSE	FALSE	FALSE	FALSE	FALSE	FALSE	FALSE	FALSE	FALSE	FALSE	FALSE	FALSE	TRUE	TRUE	TRUE		Q9P031	CCDC59	8.09747	2.12454	0.040335	Nucleoli;Nucleoli rim;Nucleoplasm;Plasma membrane;Nucleus.	FALSE	FALSE	FALSE	TRUE	FALSE	FALSE	FALSE	FALSE	FALSE	FALSE	FALSE	FALSE	TRUE	FALSE	FALSE	FALSE		Q13643	FHL3	8.14133	4.12075
Q96N22-2	ZNF681	8.10799	3.15179	0.00440436	Nucleus.	FALSE	FALSE	FALSE	FALSE	FALSE	FALSE	FALSE	FALSE	FALSE	FALSE	FALSE	FALSE	TRUE	FALSE	FALSE	FALSE		Q8IXH7-4	NELFCD	8.09653	3.63114	0.00236543	Nuclear bodies;Nucleoplasm;Cytosol;Vesicles;Nucleus.	FALSE	FALSE	FALSE	FALSE	FALSE	FALSE	FALSE	FALSE	TRUE	FALSE	TRUE	FALSE	TRUE	FALSE	FALSE	TRUE		Q9H410-2	DSN1	8.12932	4.94222
P09497-2	CLTB	8.09188	3.7006	0.00177825	Vesicles;Cytosol;Plasma membrane;Cytoplasmic vesicle membrane; Peripheral membrane protein; Cytoplasmic side. Membrane, coated pit; Peripheral membrane protein; Cytoplasmic side.	FALSE	FALSE	FALSE	TRUE	FALSE	FALSE	FALSE	FALSE	TRUE	FALSE	TRUE	FALSE	FALSE	FALSE	FALSE	TRUE		O15514	POLR2D	8.08933	3.21159	0.00433385	Nuclear speckles;Nucleoplasm;Nucleus.	FALSE	FALSE	FALSE	FALSE	FALSE	FALSE	FALSE	FALSE	FALSE	FALSE	FALSE	FALSE	TRUE	FALSE	FALSE	FALSE		O75586	MED6	8.10721	4.022
P01040	CSTA	8.06541	3.19665	0.00406393	Cytosol;Nucleoplasm;Cytoplasm.	FALSE	TRUE	FALSE	FALSE	FALSE	FALSE	FALSE	FALSE	FALSE	FALSE	TRUE	FALSE	TRUE	FALSE	FALSE	TRUE		P09497-2	CLTB	8.08589	3.6491	0.00232056	Vesicles;Cytosol;Plasma membrane;Cytoplasmic vesicle membrane; Peripheral membrane protein; Cytoplasmic side. Membrane, coated pit; Peripheral membrane protein; Cytoplasmic side.	FALSE	FALSE	FALSE	TRUE	FALSE	FALSE	FALSE	FALSE	TRUE	FALSE	TRUE	FALSE	FALSE	FALSE	FALSE	TRUE		Q96C57	CUSTOS	8.09463	4.48479
Q96NB3	ZNF830	8.05764	4.92796	0.000544051	Nucleoplasm;Nucleus. Chromosome. Nucleus speckle.	FALSE	FALSE	FALSE	FALSE	FALSE	FALSE	FALSE	FALSE	FALSE	FALSE	FALSE	FALSE	TRUE	FALSE	FALSE	FALSE		Q6GMV2	SMYD5	8.07555	4.28532	0.00123212	Mitochondria	FALSE	FALSE	FALSE	FALSE	FALSE	FALSE	FALSE	FALSE	FALSE	FALSE	FALSE	FALSE	FALSE	TRUE	FALSE	TRUE		P26006	ITGA3	8.09118	4.92476
Q9ULK6-2	RNF150	8.03271	3.11833	0.00472154	Membrane; Single-pass type I membrane protein.	TRUE	FALSE	TRUE	FALSE	FALSE	FALSE	FALSE	FALSE	FALSE	FALSE	FALSE	FALSE	FALSE	FALSE	FALSE	FALSE		Q9Y6V7	DDX49	8.06194	3.88656	0.00170989	Mitochondria	FALSE	FALSE	FALSE	FALSE	FALSE	FALSE	FALSE	FALSE	FALSE	FALSE	FALSE	FALSE	FALSE	TRUE	FALSE	TRUE		Q15345-3	LRRC41	8.09077	6.25645
P16333-2	NCK1	8.02703	3.9728	0.00129503	Cytosol;Plasma membrane;Cytoplasm. Endoplasmic reticulum. Nucleus. Import into the nucleus requires the interaction with SOCS7. Predominantly nuclear following genotoxic stresses, such as UV irradiation, hydroxyurea or mitomycin C treatments.	FALSE	FALSE	FALSE	TRUE	FALSE	FALSE	TRUE	FALSE	FALSE	FALSE	TRUE	FALSE	TRUE	FALSE	FALSE	TRUE		Q08380	LGALS3BP	8.0484	3.65553	0.00230948	Secreted. Secreted, extracellular space, extracellular matrix.	FALSE	TRUE	FALSE	TRUE	FALSE	FALSE	FALSE	FALSE	FALSE	FALSE	FALSE	FALSE	FALSE	FALSE	FALSE	TRUE		P16333-2	NCK1	8.08605	5.50486
Q12979-4	ABR	8.02025	3.83412	0.00151557	Cytosol;Nucleoplasm;Cell projection, dendritic spine. Cell projection, axon. Cell junction, synapse.	FALSE	FALSE	FALSE	FALSE	FALSE	FALSE	FALSE	FALSE	FALSE	FALSE	TRUE	FALSE	TRUE	FALSE	FALSE	TRUE		Q96C57	CUSTOS	8.04742	4.49202	0.00104563	Nucleus envelope.	FALSE	FALSE	FALSE	FALSE	FALSE	FALSE	FALSE	FALSE	FALSE	FALSE	FALSE	FALSE	TRUE	FALSE	FALSE	TRUE		Q9Y6V7	DDX49	8.08544	4.69691
Q9H410-2	DSN1	7.98738	4.01048	0.00123709	Nucleoplasm;Cytosol;Kinetochore;Nuclear bodies;Nucleus. Chromosome, centromere, kinetochore.	FALSE	FALSE	FALSE	FALSE	FALSE	FALSE	FALSE	FALSE	FALSE	FALSE	TRUE	FALSE	TRUE	FALSE	FALSE	TRUE		P56199	ITGA1	8.04581	4.13057	0.0013833	Membrane; Single-pass type I membrane protein.	TRUE	FALSE	TRUE	FALSE	FALSE	FALSE	FALSE	FALSE	FALSE	FALSE	FALSE	FALSE	FALSE	FALSE	TRUE	TRUE		P11279-2	LAMP1	8.06317	2.96193
O15514	POLR2D	7.97937	3.55665	0.00220557	Nuclear speckles;Nucleoplasm;Nucleus.	FALSE	FALSE	FALSE	FALSE	FALSE	FALSE	FALSE	FALSE	FALSE	FALSE	FALSE	FALSE	TRUE	FALSE	FALSE	FALSE		O43829	ZBTB14	8.03275	3.95703	0.00157368	Nucleoplasm;Cytosol;Nucleoli;Nucleus.	FALSE	FALSE	FALSE	FALSE	FALSE	FALSE	FALSE	FALSE	FALSE	FALSE	TRUE	FALSE	TRUE	FALSE	FALSE	FALSE		Q7Z4W1	DCXR	8.04724	3.17325
Q15345-3	LRRC41	7.97561	5.01769	0.000544051	Nuclear bodies;Nucleoplasm	FALSE	FALSE	FALSE	FALSE	FALSE	FALSE	FALSE	FALSE	FALSE	FALSE	FALSE	FALSE	TRUE	FALSE	FALSE	FALSE		P16333-2	NCK1	8.01982	3.637	0.00234717	Cytosol;Plasma membrane;Cytoplasm. Endoplasmic reticulum. Nucleus. Import into the nucleus requires the interaction with SOCS7. Predominantly nuclear following genotoxic stresses, such as UV irradiation, hydroxyurea or mitomycin C treatments.	FALSE	FALSE	FALSE	TRUE	FALSE	FALSE	TRUE	FALSE	FALSE	FALSE	TRUE	FALSE	TRUE	FALSE	FALSE	TRUE		O43829	ZBTB14	8.03979	3.98478
Q86WV6	STING1	7.96624	3.24548	0.00371181	Endoplasmic reticulum membrane; Multi-pass membrane protein. Cytoplasm, perinuclear region. Endoplasmic reticulum-Golgi intermediate compartment membrane; Multi-pass membrane protein. Cytoplasmic vesicle, autophagosome membrane; Multi-pass membrane protein; Multi-pass membrane protein.	TRUE	FALSE	FALSE	FALSE	FALSE	TRUE	TRUE	FALSE	TRUE	FALSE	FALSE	FALSE	TRUE	FALSE	FALSE	TRUE		Q7Z4W1	DCXR	8.00729	3.4597	0.00294933	Microtubules;Nucleoli;Membrane; Peripheral membrane protein.	FALSE	FALSE	FALSE	FALSE	FALSE	FALSE	FALSE	FALSE	FALSE	FALSE	FALSE	FALSE	TRUE	FALSE	FALSE	TRUE		Q96NB3	ZNF830	8.03064	4.89713
Q96C57	CUSTOS	7.96008	4.28099	0.000910289	Nucleus envelope.	FALSE	FALSE	FALSE	FALSE	FALSE	FALSE	FALSE	FALSE	FALSE	FALSE	FALSE	FALSE	TRUE	FALSE	FALSE	TRUE		O75943-4	RAD17	8.00711	5.13106	0.00071288	Nucleoplasm;Nucleus.	FALSE	FALSE	FALSE	FALSE	FALSE	FALSE	FALSE	FALSE	FALSE	FALSE	FALSE	FALSE	TRUE	FALSE	FALSE	TRUE		A8K2U0-2	A2ML1	8.02253	2.74557
Q96MW5	COG8	7.95503	3.90776	0.0014015	Golgi apparatus;Golgi apparatus membrane; Peripheral membrane protein.	FALSE	FALSE	FALSE	FALSE	FALSE	TRUE	FALSE	FALSE	FALSE	FALSE	FALSE	FALSE	FALSE	FALSE	FALSE	TRUE		Q13643	FHL3	7.99021	4.10503	0.00142137	Nucleoplasm;Nucleus. Cytoplasm.	FALSE	FALSE	FALSE	FALSE	FALSE	FALSE	FALSE	FALSE	FALSE	FALSE	TRUE	FALSE	TRUE	FALSE	FALSE	TRUE		P56199	ITGA1	8.00111	3.64014
Q9BW92	TARS2	7.94357	3.4689	0.00253432	Cytosol;Nucleoplasm;Mitochondrion matrix.	FALSE	FALSE	FALSE	FALSE	FALSE	FALSE	FALSE	FALSE	FALSE	FALSE	TRUE	FALSE	TRUE	TRUE	FALSE	TRUE		Q8IVU3-3	HERC6	7.97092	3.73074	0.00209364	Cytosol;Nucleoplasm;Cytoplasm, cytosol.	FALSE	FALSE	FALSE	FALSE	FALSE	FALSE	FALSE	FALSE	FALSE	FALSE	TRUE	FALSE	TRUE	FALSE	FALSE	TRUE		Q96MW5	COG8	7.99771	5.05867
Q9BRJ7	NUDT16L1	7.93379	4.30956	0.000902642	Cytosol;Plasma membrane;Nucleus.	FALSE	FALSE	FALSE	TRUE	FALSE	FALSE	FALSE	FALSE	FALSE	FALSE	TRUE	FALSE	TRUE	FALSE	FALSE	TRUE		Q6P3X3	TTC27	7.96347	2.56478	0.0152902	Mitochondria;Nucleoli	FALSE	FALSE	FALSE	FALSE	FALSE	FALSE	FALSE	FALSE	FALSE	FALSE	FALSE	FALSE	TRUE	TRUE	FALSE	TRUE		Q9NQA3	WASH6P	7.98203	5.73757
P29558-2	RBMS1	7.9331	3.82429	0.00153495	Cytosol;Nucleus.	FALSE	FALSE	FALSE	FALSE	FALSE	FALSE	FALSE	FALSE	FALSE	FALSE	TRUE	FALSE	TRUE	FALSE	FALSE	TRUE		Q96QD9-3	FYTTD1	7.95742	3.32341	0.00359461	Nuclear speckles;Nucleus, nucleoplasm. Nucleus speckle.	FALSE	FALSE	FALSE	FALSE	FALSE	FALSE	FALSE	FALSE	FALSE	FALSE	FALSE	FALSE	TRUE	FALSE	FALSE	FALSE		P37287-3	PIGA	7.98037	3.79437
P37287-3	PIGA	7.92706	4.81068	0.000588486	Endoplasmic reticulum membrane; Single-pass membrane protein.	TRUE	FALSE	FALSE	FALSE	FALSE	FALSE	TRUE	FALSE	FALSE	FALSE	FALSE	FALSE	FALSE	FALSE	FALSE	TRUE		Q9NQR1-2	KMT5A	7.93842	3.6518	0.00231197	Nucleoplasm;Cytosol;Nucleus. Chromosome. Colocalized with SIRT2 at mitotic foci. Associates with chromosomes during mitosis; association is increased in a H(2)O(2)-induced oxidative stress-dependent manner. Associates with silent chromatin on euchromatic arms. Not associated with constitutive heterochromatin.	FALSE	FALSE	FALSE	FALSE	FALSE	FALSE	FALSE	FALSE	FALSE	FALSE	TRUE	FALSE	TRUE	FALSE	FALSE	TRUE		O15514	POLR2D	7.97216	4.83042
Q8NEL9-2	DDHD1	7.91688	3.95303	0.00132428	Cytoplasm.	FALSE	FALSE	FALSE	FALSE	FALSE	FALSE	FALSE	FALSE	FALSE	FALSE	TRUE	FALSE	FALSE	FALSE	FALSE	FALSE		Q96MW5	COG8	7.93319	3.97749	0.00154566	Golgi apparatus;Golgi apparatus membrane; Peripheral membrane protein.	FALSE	FALSE	FALSE	FALSE	FALSE	TRUE	FALSE	FALSE	FALSE	FALSE	FALSE	FALSE	FALSE	FALSE	FALSE	TRUE		Q96QD9-3	FYTTD1	7.96643	5.49129
O95140	MFN2	7.91135	4.28339	0.000910289	Mitochondria;Mitochondrion outer membrane; Multi-pass membrane protein.	TRUE	FALSE	FALSE	FALSE	FALSE	FALSE	FALSE	FALSE	FALSE	FALSE	FALSE	FALSE	FALSE	TRUE	FALSE	TRUE		Q8ND82	ZNF280C	7.9324	3.75194	0.00204554	Nucleoli fibrillar center;Nucleoplasm;Nucleus.	FALSE	FALSE	FALSE	FALSE	FALSE	FALSE	FALSE	FALSE	FALSE	FALSE	FALSE	FALSE	TRUE	FALSE	FALSE	FALSE		P09497-2	CLTB	7.96298	3.50899
O75943-4	RAD17	7.90529	3.72738	0.00172298	Nucleoplasm;Nucleus.	FALSE	FALSE	FALSE	FALSE	FALSE	FALSE	FALSE	FALSE	FALSE	FALSE	FALSE	FALSE	TRUE	FALSE	FALSE	TRUE		Q9NQA3	WASH6P	7.91075	4.05946	0.00142976	Early endosome membrane. Recycling endosome membrane.	FALSE	FALSE	FALSE	FALSE	TRUE	FALSE	FALSE	FALSE	FALSE	FALSE	FALSE	FALSE	FALSE	FALSE	FALSE	FALSE		Q15291-2	RBBP5	7.94755	3.41814
Q15018	ABRAXAS2	7.89271	3.1384	0.0045286	Cytosol;Cytoplasm. Nucleus. Cytoplasm, cytoskeleton, spindle pole. Cytoplasm, cytoskeleton. Translocates into the nucleus in response to DNA damage (PubMed:25283148). Directly binds to microtubules and is detected at the minus end of K-fibers (PubMed:26195665). Co-localizes with NUMA1 at mitotic spindle poles (PubMed:26195665).	FALSE	FALSE	FALSE	FALSE	FALSE	FALSE	FALSE	FALSE	FALSE	FALSE	TRUE	TRUE	TRUE	FALSE	FALSE	TRUE		Q8NEL9-2	DDHD1	7.90638	3.72874	0.00209364	Cytoplasm.	FALSE	FALSE	FALSE	FALSE	FALSE	FALSE	FALSE	FALSE	FALSE	FALSE	TRUE	FALSE	FALSE	FALSE	FALSE	FALSE		Q96E14	RMI2	7.93766	4.59195
Q9Y232-2	CDYL	7.88978	3.65579	0.001913	Nuclear speckles;[Isoform 2]: Nucleus. Chromosome. Multimerization is required for chromatin-binding (PubMed:19808672). Recruited to sites of DNA double strand breaks in a PARP1-dependent fashion (PubMed:29177481).	FALSE	FALSE	FALSE	FALSE	FALSE	FALSE	FALSE	FALSE	FALSE	FALSE	FALSE	FALSE	TRUE	FALSE	FALSE	TRUE		Q9NZ52-3	GGA3	7.90131	4.08394	0.0014227	Golgi apparatus;Golgi apparatus, trans-Golgi network membrane; Peripheral membrane protein. Endosome membrane; Peripheral membrane protein. Early endosome membrane; Peripheral membrane protein. Recycling endosome membrane; Peripheral membrane protein.	FALSE	FALSE	FALSE	FALSE	TRUE	TRUE	FALSE	FALSE	FALSE	FALSE	FALSE	FALSE	FALSE	FALSE	FALSE	TRUE		O75616	ERAL1	7.93276	5.1865
Q9NRY5	FAM114A2	7.88058	5.32015	0.000500181	Vesicles	FALSE	FALSE	FALSE	FALSE	FALSE	FALSE	FALSE	FALSE	TRUE	FALSE	FALSE	FALSE	FALSE	FALSE	FALSE	TRUE		P09012	SNRPA	7.89103	3.60488	0.00242837	Nucleoplasm;Nucleus.	FALSE	FALSE	FALSE	FALSE	FALSE	FALSE	FALSE	FALSE	FALSE	FALSE	FALSE	FALSE	TRUE	FALSE	FALSE	TRUE		Q9NZ52-3	GGA3	7.92295	4.1952
Q6ZN16	MAP3K15	7.86912	3.16189	0.0043226	Vesicles	FALSE	FALSE	FALSE	FALSE	FALSE	FALSE	FALSE	FALSE	TRUE	FALSE	FALSE	FALSE	FALSE	FALSE	FALSE	TRUE		P09661	SNRPA1	7.88731	2.43057	0.0205762	Nucleoplasm;Nuclear bodies;Nuclear speckles;Nucleus.	FALSE	FALSE	FALSE	FALSE	FALSE	FALSE	FALSE	FALSE	FALSE	FALSE	FALSE	FALSE	TRUE	FALSE	FALSE	TRUE		O75943-4	RAD17	7.91715	4.4165
Q96E14	RMI2	7.86724	3.47858	0.00250482	Nuclear speckles;Cytosol;Nucleus.	FALSE	FALSE	FALSE	FALSE	FALSE	FALSE	FALSE	FALSE	FALSE	FALSE	TRUE	FALSE	TRUE	FALSE	FALSE	TRUE		P29558-2	RBMS1	7.87691	3.59653	0.00244823	Cytosol;Nucleus.	FALSE	FALSE	FALSE	FALSE	FALSE	FALSE	FALSE	FALSE	FALSE	FALSE	TRUE	FALSE	TRUE	FALSE	FALSE	TRUE		Q9NRY5	FAM114A2	7.90827	5.11932
Q9NQA3	WASH6P	7.86496	4.60647	0.00067439	Early endosome membrane. Recycling endosome membrane.	FALSE	FALSE	FALSE	FALSE	TRUE	FALSE	FALSE	FALSE	FALSE	FALSE	FALSE	FALSE	FALSE	FALSE	FALSE	FALSE		O75616	ERAL1	7.87648	3.97541	0.00154566	Mitochondria;Cytosol;Mitochondrion matrix. Mitochondrion inner membrane; Peripheral membrane protein.	FALSE	FALSE	FALSE	FALSE	FALSE	FALSE	FALSE	FALSE	FALSE	FALSE	TRUE	FALSE	FALSE	TRUE	FALSE	FALSE		Q9Y232-2	CDYL	7.90729	4.23091
Q96RN5-3	MED15	7.85615	2.81758	0.00867224	Nucleoplasm;Cytoplasm. Nucleus.	FALSE	FALSE	FALSE	FALSE	FALSE	FALSE	FALSE	FALSE	FALSE	FALSE	TRUE	FALSE	TRUE	FALSE	FALSE	TRUE		Q9NRY5	FAM114A2	7.85637	3.97719	0.00154566	Vesicles	FALSE	FALSE	FALSE	FALSE	FALSE	FALSE	FALSE	FALSE	TRUE	FALSE	FALSE	FALSE	FALSE	FALSE	FALSE	TRUE		Q9Y2Q9	MRPS28	7.90276	4.15925
Q9NZ52-3	GGA3	7.85201	4.06198	0.00116011	Golgi apparatus;Golgi apparatus, trans-Golgi network membrane; Peripheral membrane protein. Endosome membrane; Peripheral membrane protein. Early endosome membrane; Peripheral membrane protein. Recycling endosome membrane; Peripheral membrane protein.	FALSE	FALSE	FALSE	FALSE	TRUE	TRUE	FALSE	FALSE	FALSE	FALSE	FALSE	FALSE	FALSE	FALSE	FALSE	TRUE		Q8IXQ6-3	PARP9	7.85171	4.28172	0.00123212	Cytosol;Nucleoplasm;Mitochondria;Cytoplasm, cytosol. Nucleus. Translocates to the nucleus in response to IFNG or IFNB1 stimulation (PubMed:26479788). Export to the cytosol depends on the interaction with DTX3L (PubMed:16809771). Localizes at sites of DNA damage in a PARP1-dependent manner (PubMed:23230272, PubMed:28525742).	FALSE	FALSE	FALSE	FALSE	FALSE	FALSE	FALSE	FALSE	FALSE	FALSE	TRUE	FALSE	TRUE	TRUE	FALSE	TRUE		Q9NQR1-2	KMT5A	7.89141	6.1236
Q08431-2	MFGE8	7.84969	4.19094	0.000997161	Cytosol;Predicted to be secreted;Membrane; Peripheral membrane protein. Secreted. Cytoplasmic vesicle, secretory vesicle, acrosome membrane; Peripheral membrane protein.	FALSE	TRUE	FALSE	TRUE	FALSE	FALSE	FALSE	FALSE	TRUE	FALSE	TRUE	FALSE	FALSE	FALSE	FALSE	TRUE		P37287-3	PIGA	7.84519	3.15784	0.00471248	Endoplasmic reticulum membrane; Single-pass membrane protein.	TRUE	FALSE	FALSE	FALSE	FALSE	FALSE	TRUE	FALSE	FALSE	FALSE	FALSE	FALSE	FALSE	FALSE	FALSE	TRUE		P48729-2	CSNK1A1	7.87271	4.84227
P17542	TAL1	7.84558	3.12019	0.00470837	Nucleoplasm;Nucleus.	FALSE	FALSE	FALSE	FALSE	FALSE	FALSE	FALSE	FALSE	FALSE	FALSE	FALSE	FALSE	TRUE	FALSE	FALSE	FALSE		P35244	RPA3	7.84168	2.19335	0.0346944	Nucleus.	FALSE	FALSE	FALSE	FALSE	FALSE	FALSE	FALSE	FALSE	FALSE	FALSE	FALSE	FALSE	TRUE	FALSE	FALSE	TRUE		P09012	SNRPA	7.86024	3.74057
P0DPD7	EEF1AKMT4	7.84225	4.93178	0.000544051	Cytosol;Nucleoplasm	FALSE	FALSE	FALSE	FALSE	FALSE	FALSE	FALSE	FALSE	FALSE	FALSE	TRUE	FALSE	TRUE	FALSE	FALSE	FALSE		P17542	TAL1	7.8359	3.09612	0.00521073	Nucleoplasm;Nucleus.	FALSE	FALSE	FALSE	FALSE	FALSE	FALSE	FALSE	FALSE	FALSE	FALSE	FALSE	FALSE	TRUE	FALSE	FALSE	FALSE		P29558-2	RBMS1	7.85795	4.87814
Q96HQ2-2	CDKN2AIPNL	7.82948	3.39004	0.00290321		FALSE	FALSE	FALSE	FALSE	FALSE	FALSE	FALSE	FALSE	FALSE	FALSE	FALSE	FALSE	FALSE	FALSE	FALSE	TRUE		P26006	ITGA3	7.82677	3.89355	0.00170594	Plasma membrane;Cell membrane; Single-pass type I membrane protein; Lipid-anchor. Cell projection, invadopodium membrane; Single-pass type I membrane protein; Single-pass type I membrane protein.	TRUE	FALSE	TRUE	FALSE	FALSE	FALSE	FALSE	FALSE	FALSE	FALSE	FALSE	FALSE	FALSE	FALSE	FALSE	TRUE		Q8IVU3-3	HERC6	7.84836	3.79042
P09012	SNRPA	7.82734	3.51526	0.00234888	Nucleoplasm;Nucleus.	FALSE	FALSE	FALSE	FALSE	FALSE	FALSE	FALSE	FALSE	FALSE	FALSE	FALSE	FALSE	TRUE	FALSE	FALSE	TRUE		P98155-2	VLDLR	7.81148	3.70865	0.00216928	Vesicles;Centriolar satellite;Cytokinetic bridge;Membrane; Single-pass type I membrane protein. Membrane, clathrin-coated pit; Single-pass type I membrane protein.	TRUE	FALSE	TRUE	FALSE	FALSE	FALSE	FALSE	FALSE	TRUE	FALSE	FALSE	FALSE	FALSE	FALSE	TRUE	TRUE		Q9BRJ7	NUDT16L1	7.84221	2.87411
O75616	ERAL1	7.81569	3.78584	0.00160189	Mitochondria;Cytosol;Mitochondrion matrix. Mitochondrion inner membrane; Peripheral membrane protein.	FALSE	FALSE	FALSE	FALSE	FALSE	FALSE	FALSE	FALSE	FALSE	FALSE	TRUE	FALSE	FALSE	TRUE	FALSE	FALSE		Q96HQ2-2	CDKN2AIPNL	7.80716	3.75097	0.00204554		FALSE	FALSE	FALSE	FALSE	FALSE	FALSE	FALSE	FALSE	FALSE	FALSE	FALSE	FALSE	FALSE	FALSE	FALSE	TRUE		Q08431-2	MFGE8	7.83652	4.4692
Q8IVU3-3	HERC6	7.80561	4.63675	0.000665449	Cytosol;Nucleoplasm;Cytoplasm, cytosol.	FALSE	FALSE	FALSE	FALSE	FALSE	FALSE	FALSE	FALSE	FALSE	FALSE	TRUE	FALSE	TRUE	FALSE	FALSE	TRUE		Q9BRJ7	NUDT16L1	7.80557	3.12295	0.00500243	Cytosol;Plasma membrane;Nucleus.	FALSE	FALSE	FALSE	TRUE	FALSE	FALSE	FALSE	FALSE	FALSE	FALSE	TRUE	FALSE	TRUE	FALSE	FALSE	TRUE		O95140	MFN2	7.81301	3.03118
Q8ND82	ZNF280C	7.79983	3.43508	0.00270389	Nucleoli fibrillar center;Nucleoplasm;Nucleus.	FALSE	FALSE	FALSE	FALSE	FALSE	FALSE	FALSE	FALSE	FALSE	FALSE	FALSE	FALSE	TRUE	FALSE	FALSE	FALSE		Q96E14	RMI2	7.79797	3.25013	0.00406531	Nuclear speckles;Cytosol;Nucleus.	FALSE	FALSE	FALSE	FALSE	FALSE	FALSE	FALSE	FALSE	FALSE	FALSE	TRUE	FALSE	TRUE	FALSE	FALSE	TRUE		O95294-2	RASAL1	7.80702	4.13362
P33240-2	CSTF2	7.79754	4.03209	0.00119645	Nucleoplasm;Nuclear bodies;Nucleus.	FALSE	FALSE	FALSE	FALSE	FALSE	FALSE	FALSE	FALSE	FALSE	FALSE	FALSE	FALSE	TRUE	FALSE	FALSE	TRUE		Q15283-2	RASA2	7.79708	4.09709	0.0014227	Vesicles;Cytoplasm. Cytoplasm, perinuclear region.	FALSE	FALSE	FALSE	FALSE	FALSE	FALSE	FALSE	FALSE	TRUE	FALSE	TRUE	FALSE	TRUE	FALSE	FALSE	TRUE		Q8ND82	ZNF280C	7.8069	4.12071
A6NIH7	UNC119B	7.78297	3.99038	0.0012647	Cytokinetic bridge;Mitotic spindle;Cytosol;Mitochondria;Cell projection, cilium.	FALSE	FALSE	FALSE	FALSE	FALSE	FALSE	FALSE	FALSE	FALSE	FALSE	TRUE	FALSE	FALSE	TRUE	FALSE	TRUE		P33240-2	CSTF2	7.79573	4.39696	0.0011629	Nucleoplasm;Nuclear bodies;Nucleus.	FALSE	FALSE	FALSE	FALSE	FALSE	FALSE	FALSE	FALSE	FALSE	FALSE	FALSE	FALSE	TRUE	FALSE	FALSE	TRUE		Q6ZN16	MAP3K15	7.80056	4.35884
Q9H6X2-5	ANTXR1	7.7755	2.23853	0.0298629	Vesicles;Cell membrane; Single-pass type I membrane protein. Cell projection, lamellipodium membrane; Single-pass type I membrane protein. Cell projection, filopodium membrane; Single-pass type I membrane protein. Colocalizes with actin at the base of lamellipodia (PubMed:16762926).	TRUE	FALSE	TRUE	FALSE	FALSE	FALSE	FALSE	FALSE	TRUE	FALSE	FALSE	FALSE	FALSE	FALSE	FALSE	TRUE		Q9Y2K6	USP20	7.79561	3.3701	0.00333186	Cytosol;Nucleoplasm;Plasma membrane;Cytoplasm, perinuclear region.	FALSE	FALSE	FALSE	TRUE	FALSE	FALSE	FALSE	FALSE	FALSE	FALSE	TRUE	FALSE	TRUE	FALSE	FALSE	TRUE		P0DPD7	EEF1AKMT4	7.80028	4.08906
P07203	GPX1	7.77118	2.25458	0.0288933	Cytoplasm.	FALSE	FALSE	FALSE	FALSE	FALSE	FALSE	FALSE	FALSE	FALSE	FALSE	TRUE	FALSE	FALSE	FALSE	FALSE	TRUE		Q7Z7K6	CENPV	7.75264	3.39266	0.0032348	Nucleoplasm;Cytosol;Midbody;Chromosome, centromere, kinetochore. Nucleus. Cytoplasm, cytoskeleton, spindle. In mitotic cells, localizes to kinetochores from prometaphase to metaphase (PubMed:18772885). At anaphase onset, transfers to the spindle midzone and then to the mid-body in telophase and cytokinesis (PubMed:18772885).	FALSE	FALSE	FALSE	FALSE	FALSE	FALSE	FALSE	FALSE	FALSE	FALSE	TRUE	TRUE	TRUE	FALSE	FALSE	TRUE		Q9UFC0	LRWD1	7.79581	3.89652
Q96LI5-2	CNOT6L	7.75751	3.70039	0.00177825	Cytosol;Cytoplasm. Nucleus.	FALSE	FALSE	FALSE	FALSE	FALSE	FALSE	FALSE	FALSE	FALSE	FALSE	TRUE	FALSE	TRUE	FALSE	FALSE	TRUE		Q96RN5-3	MED15	7.74623	2.53132	0.0164701	Nucleoplasm;Cytoplasm. Nucleus.	FALSE	FALSE	FALSE	FALSE	FALSE	FALSE	FALSE	FALSE	FALSE	FALSE	TRUE	FALSE	TRUE	FALSE	FALSE	TRUE		P50570-3	DNM2	7.76693	2.88252
P48729-2	CSNK1A1	7.75245	5.6577	0.000380125	Cytosol;Cytoplasm. Cytoplasm, cytoskeleton, microtubule organizing center, centrosome. Chromosome, centromere, kinetochore. Nucleus speckle. Cytoplasm, cytoskeleton, cilium basal body.	FALSE	FALSE	FALSE	FALSE	FALSE	FALSE	FALSE	FALSE	FALSE	FALSE	TRUE	TRUE	TRUE	FALSE	FALSE	TRUE		Q9Y2Q9	MRPS28	7.72715	3.30876	0.00369765	Mitochondria;Mitochondrion.	FALSE	FALSE	FALSE	FALSE	FALSE	FALSE	FALSE	FALSE	FALSE	FALSE	FALSE	FALSE	FALSE	TRUE	FALSE	TRUE		P49821-2	NDUFV1	7.75845	4.64651
P49821-2	NDUFV1	7.75185	4.81812	0.000586652	Mitochondria;Cytosol;Mitochondrion inner membrane; Peripheral membrane protein; Matrix side.	FALSE	FALSE	FALSE	FALSE	FALSE	FALSE	FALSE	FALSE	FALSE	FALSE	TRUE	FALSE	FALSE	TRUE	TRUE	TRUE		Q8NEZ2	VPS37A	7.71534	2.87074	0.00809554	Vesicles;Centrosome;Cytosol;Late endosome membrane; Peripheral membrane protein. Nucleus.	FALSE	FALSE	FALSE	FALSE	TRUE	FALSE	FALSE	FALSE	TRUE	FALSE	TRUE	FALSE	TRUE	FALSE	FALSE	TRUE		Q13049	TRIM32	7.75812	4.64258
Q8NEZ2	VPS37A	7.73607	4.39344	0.000806008	Vesicles;Centrosome;Cytosol;Late endosome membrane; Peripheral membrane protein. Nucleus.	FALSE	FALSE	FALSE	FALSE	TRUE	FALSE	FALSE	FALSE	TRUE	FALSE	TRUE	FALSE	TRUE	FALSE	FALSE	TRUE		Q9UFC0	LRWD1	7.71331	4.1504	0.0013833	Nucleoli;Nucleoli rim;Nucleoplasm;Vesicles;Nucleus. Chromosome, centromere. Chromosome, telomere. Cytoplasm, cytoskeleton, microtubule organizing center, centrosome. Restricted to centromeres or telomeres as cells progress though S phase. When cells enter mitosis, relocalizes to centromeres. Recruitment to pericentric heterochromatin largely depends on the presence of H3K9me3.	FALSE	FALSE	FALSE	FALSE	FALSE	FALSE	FALSE	FALSE	TRUE	FALSE	TRUE	TRUE	TRUE	FALSE	FALSE	TRUE		Q9C0B7	TANGO6	7.74489	4.28282
Q9Y2K6	USP20	7.72767	4.63336	0.000665449	Cytosol;Nucleoplasm;Plasma membrane;Cytoplasm, perinuclear region.	FALSE	FALSE	FALSE	TRUE	FALSE	FALSE	FALSE	FALSE	FALSE	FALSE	TRUE	FALSE	TRUE	FALSE	FALSE	TRUE		A6NIH7	UNC119B	7.7131	3.49491	0.0028298	Cytokinetic bridge;Mitotic spindle;Cytosol;Mitochondria;Cell projection, cilium.	FALSE	FALSE	FALSE	FALSE	FALSE	FALSE	FALSE	FALSE	FALSE	FALSE	TRUE	FALSE	FALSE	TRUE	FALSE	TRUE		Q7Z7K6	CENPV	7.74043	4.41205
Q8IXQ6-3	PARP9	7.71983	2.88215	0.00756766	Cytosol;Nucleoplasm;Mitochondria;Cytoplasm, cytosol. Nucleus. Translocates to the nucleus in response to IFNG or IFNB1 stimulation (PubMed:26479788). Export to the cytosol depends on the interaction with DTX3L (PubMed:16809771). Localizes at sites of DNA damage in a PARP1-dependent manner (PubMed:23230272, PubMed:28525742).	FALSE	FALSE	FALSE	FALSE	FALSE	FALSE	FALSE	FALSE	FALSE	FALSE	TRUE	FALSE	TRUE	TRUE	FALSE	TRUE		Q9NVM4-2	PRMT7	7.68886	3.74853	0.00204683	Nucleoplasm;Nucleoli fibrillar center;Cytoplasm, cytosol. Nucleus.	FALSE	FALSE	FALSE	FALSE	FALSE	FALSE	FALSE	FALSE	FALSE	FALSE	TRUE	FALSE	TRUE	FALSE	FALSE	FALSE		P33240-2	CSTF2	7.7381	3.83059
Q15283-2	RASA2	7.71878	3.92352	0.00138042	Vesicles;Cytoplasm. Cytoplasm, perinuclear region.	FALSE	FALSE	FALSE	FALSE	FALSE	FALSE	FALSE	FALSE	TRUE	FALSE	TRUE	FALSE	TRUE	FALSE	FALSE	TRUE		Q13049	TRIM32	7.6869	3.50964	0.00276493	Intermediate filaments;Cytoplasm.	FALSE	FALSE	FALSE	FALSE	FALSE	FALSE	FALSE	FALSE	FALSE	FALSE	TRUE	FALSE	FALSE	FALSE	FALSE	TRUE		Q92624	APPBP2	7.72583	4.33573
Q9NVM4-2	PRMT7	7.71463	5.1418	0.000528715	Nucleoplasm;Nucleoli fibrillar center;Cytoplasm, cytosol. Nucleus.	FALSE	FALSE	FALSE	FALSE	FALSE	FALSE	FALSE	FALSE	FALSE	FALSE	TRUE	FALSE	TRUE	FALSE	FALSE	FALSE		P48729-2	CSNK1A1	7.67913	3.53262	0.00267429	Cytosol;Cytoplasm. Cytoplasm, cytoskeleton, microtubule organizing center, centrosome. Chromosome, centromere, kinetochore. Nucleus speckle. Cytoplasm, cytoskeleton, cilium basal body.	FALSE	FALSE	FALSE	FALSE	FALSE	FALSE	FALSE	FALSE	FALSE	FALSE	TRUE	TRUE	TRUE	FALSE	FALSE	TRUE		O95819-3	MAP4K4	7.71543	3.73587
O43829	ZBTB14	7.70406	3.22045	0.00387706	Nucleoplasm;Cytosol;Nucleoli;Nucleus.	FALSE	FALSE	FALSE	FALSE	FALSE	FALSE	FALSE	FALSE	FALSE	FALSE	TRUE	FALSE	TRUE	FALSE	FALSE	FALSE		P19404	NDUFV2	7.67446	2.7196	0.0110028	Mitochondria;Cytosol;Nucleoplasm;Mitochondrion inner membrane; Peripheral membrane protein; Matrix side.	FALSE	FALSE	FALSE	FALSE	FALSE	FALSE	FALSE	FALSE	FALSE	FALSE	TRUE	FALSE	TRUE	TRUE	TRUE	TRUE		Q9ULK6-2	RNF150	7.71325	3.14903
Q9NQR1-2	KMT5A	7.69702	4.07977	0.0011424	Nucleoplasm;Cytosol;Nucleus. Chromosome. Colocalized with SIRT2 at mitotic foci. Associates with chromosomes during mitosis; association is increased in a H(2)O(2)-induced oxidative stress-dependent manner. Associates with silent chromatin on euchromatic arms. Not associated with constitutive heterochromatin.	FALSE	FALSE	FALSE	FALSE	FALSE	FALSE	FALSE	FALSE	FALSE	FALSE	TRUE	FALSE	TRUE	FALSE	FALSE	TRUE		Q08431-2	MFGE8	7.6483	3.30614	0.00371305	Cytosol;Predicted to be secreted;Membrane; Peripheral membrane protein. Secreted. Cytoplasmic vesicle, secretory vesicle, acrosome membrane; Peripheral membrane protein.	FALSE	TRUE	FALSE	TRUE	FALSE	FALSE	FALSE	FALSE	TRUE	FALSE	TRUE	FALSE	FALSE	FALSE	FALSE	TRUE		Q96LI5-2	CNOT6L	7.71121	3.79759
O95294-2	RASAL1	7.69319	3.70938	0.00176076	Cytosol;Plasma membrane;Cell Junctions	FALSE	FALSE	FALSE	TRUE	FALSE	FALSE	FALSE	FALSE	FALSE	FALSE	TRUE	FALSE	FALSE	FALSE	FALSE	TRUE		Q8N0Y2-2	ZNF444	7.64648	3.57634	0.00251587	Nucleoplasm;Nucleoli;Nucleus.	FALSE	FALSE	FALSE	FALSE	FALSE	FALSE	FALSE	FALSE	FALSE	FALSE	FALSE	FALSE	TRUE	FALSE	FALSE	TRUE		Q15283-2	RASA2	7.70183	4.16751
Q8IWA0	WDR75	7.68695	3.80577	0.00155269	Nucleoplasm;Nucleus, nucleolus.	FALSE	FALSE	FALSE	FALSE	FALSE	FALSE	FALSE	FALSE	FALSE	FALSE	FALSE	FALSE	TRUE	FALSE	FALSE	TRUE		O95819-3	MAP4K4	7.64586	3.60311	0.00242837	Cytoplasm.	FALSE	FALSE	FALSE	FALSE	FALSE	FALSE	FALSE	FALSE	FALSE	FALSE	TRUE	FALSE	FALSE	FALSE	FALSE	TRUE		Q15018	ABRAXAS2	7.68293	3.23554
Q7Z7K6	CENPV	7.64796	3.72388	0.00172545	Nucleoplasm;Cytosol;Midbody;Chromosome, centromere, kinetochore. Nucleus. Cytoplasm, cytoskeleton, spindle. In mitotic cells, localizes to kinetochores from prometaphase to metaphase (PubMed:18772885). At anaphase onset, transfers to the spindle midzone and then to the mid-body in telophase and cytokinesis (PubMed:18772885).	FALSE	FALSE	FALSE	FALSE	FALSE	FALSE	FALSE	FALSE	FALSE	FALSE	TRUE	TRUE	TRUE	FALSE	FALSE	TRUE		P0DPD7	EEF1AKMT4	7.59243	2.842	0.00858732	Cytosol;Nucleoplasm	FALSE	FALSE	FALSE	FALSE	FALSE	FALSE	FALSE	FALSE	FALSE	FALSE	TRUE	FALSE	TRUE	FALSE	FALSE	FALSE		P17542	TAL1	7.66471	3.19265
Q92624	APPBP2	7.64158	3.69815	0.00178182	Nucleoplasm;Nucleus. Cytoplasm, cytoskeleton. Membrane; Peripheral membrane protein.	FALSE	FALSE	FALSE	FALSE	FALSE	FALSE	FALSE	FALSE	FALSE	FALSE	TRUE	TRUE	TRUE	FALSE	FALSE	TRUE		Q6ZN16	MAP3K15	7.58179	3.27909	0.00385414	Vesicles	FALSE	FALSE	FALSE	FALSE	FALSE	FALSE	FALSE	FALSE	TRUE	FALSE	FALSE	FALSE	FALSE	FALSE	FALSE	TRUE		P55010	EIF5	7.66061	5.03246
O60508	CDC40	7.62104	5.02618	0.000544051	Nucleoplasm;Nucleus. Nucleus speckle.	FALSE	FALSE	FALSE	FALSE	FALSE	FALSE	FALSE	FALSE	FALSE	FALSE	FALSE	FALSE	TRUE	FALSE	FALSE	FALSE		P42357	HAL	7.57564	2.70792	0.0112715	Cytosol	FALSE	FALSE	FALSE	FALSE	FALSE	FALSE	FALSE	FALSE	FALSE	FALSE	TRUE	FALSE	FALSE	FALSE	FALSE	TRUE		Q96HQ2-2	CDKN2AIPNL	7.65434	3.24797
Q13049	TRIM32	7.61601	3.84317	0.00150306	Intermediate filaments;Cytoplasm.	FALSE	FALSE	FALSE	FALSE	FALSE	FALSE	FALSE	FALSE	FALSE	FALSE	TRUE	FALSE	FALSE	FALSE	FALSE	TRUE		Q9UBP0-4	SPAST	7.55259	3.30538	0.00371305	Nucleoplasm;Cytosol;Membrane; Peripheral membrane protein. Endoplasmic reticulum. Midbody. Cytoplasm, cytoskeleton, microtubule organizing center, centrosome. Cytoplasm, cytoskeleton. Cytoplasm, perinuclear region. Nucleus. Cytoplasm, cytoskeleton, spindle. Cytoplasm. Localization to the centrosome is independent of microtubules (PubMed:15891913). Localizes to the midbody of dividing cells, and t…	FALSE	FALSE	FALSE	FALSE	TRUE	FALSE	TRUE	FALSE	FALSE	FALSE	TRUE	TRUE	TRUE	FALSE	FALSE	TRUE		O60508	CDC40	7.6509	4.18134
Q8N0Y2-2	ZNF444	7.61538	4.04285	0.00118186	Nucleoplasm;Nucleoli;Nucleus.	FALSE	FALSE	FALSE	FALSE	FALSE	FALSE	FALSE	FALSE	FALSE	FALSE	FALSE	FALSE	TRUE	FALSE	FALSE	TRUE		O60508	CDC40	7.54686	3.90405	0.00168521	Nucleoplasm;Nucleus. Nucleus speckle.	FALSE	FALSE	FALSE	FALSE	FALSE	FALSE	FALSE	FALSE	FALSE	FALSE	FALSE	FALSE	TRUE	FALSE	FALSE	FALSE		A1L0T0	ILVBL	7.64376	3.53345
Q9Y2Q9	MRPS28	7.61031	3.83897	0.0015078	Mitochondria;Mitochondrion.	FALSE	FALSE	FALSE	FALSE	FALSE	FALSE	FALSE	FALSE	FALSE	FALSE	FALSE	FALSE	FALSE	TRUE	FALSE	TRUE		O75820-3	ZNF189	7.54429	3.82626	0.00184276	Intermediate filaments;Nucleus.	FALSE	FALSE	FALSE	FALSE	FALSE	FALSE	FALSE	FALSE	FALSE	FALSE	FALSE	FALSE	TRUE	FALSE	FALSE	FALSE		Q8N5U6	RNF10	7.63449	3.39504
P98155-2	VLDLR	7.59864	3.34485	0.00309911	Vesicles;Centriolar satellite;Cytokinetic bridge;Membrane; Single-pass type I membrane protein. Membrane, clathrin-coated pit; Single-pass type I membrane protein.	TRUE	FALSE	TRUE	FALSE	FALSE	FALSE	FALSE	FALSE	TRUE	FALSE	FALSE	FALSE	FALSE	FALSE	TRUE	TRUE		P08311	CTSG	7.54366	4.1877	0.00133286	Cell surface.	FALSE	TRUE	FALSE	FALSE	FALSE	FALSE	FALSE	FALSE	FALSE	FALSE	FALSE	FALSE	FALSE	FALSE	FALSE	TRUE		Q86WV6	STING1	7.62893	2.8586
P42357	HAL	7.57331	3.64095	0.00194697	Cytosol	FALSE	FALSE	FALSE	FALSE	FALSE	FALSE	FALSE	FALSE	FALSE	FALSE	TRUE	FALSE	FALSE	FALSE	FALSE	TRUE		Q8IWA0	WDR75	7.53676	3.43632	0.00302505	Nucleoplasm;Nucleus, nucleolus.	FALSE	FALSE	FALSE	FALSE	FALSE	FALSE	FALSE	FALSE	FALSE	FALSE	FALSE	FALSE	TRUE	FALSE	FALSE	TRUE		Q8NDX5-2	PHC3	7.62164	3.6536
Q9UFC0	LRWD1	7.57158	3.79312	0.00157898	Nucleoli;Nucleoli rim;Nucleoplasm;Vesicles;Nucleus. Chromosome, centromere. Chromosome, telomere. Cytoplasm, cytoskeleton, microtubule organizing center, centrosome. Restricted to centromeres or telomeres as cells progress though S phase. When cells enter mitosis, relocalizes to centromeres. Recruitment to pericentric heterochromatin largely depends on the presence of H3K9me3.	FALSE	FALSE	FALSE	FALSE	FALSE	FALSE	FALSE	FALSE	TRUE	FALSE	TRUE	TRUE	TRUE	FALSE	FALSE	TRUE		Q86WV6	STING1	7.53326	3.19114	0.00445193	Endoplasmic reticulum membrane; Multi-pass membrane protein. Cytoplasm, perinuclear region. Endoplasmic reticulum-Golgi intermediate compartment membrane; Multi-pass membrane protein. Cytoplasmic vesicle, autophagosome membrane; Multi-pass membrane protein; Multi-pass membrane protein.	TRUE	FALSE	FALSE	FALSE	FALSE	TRUE	TRUE	FALSE	TRUE	FALSE	FALSE	FALSE	TRUE	FALSE	FALSE	TRUE		P42025	ACTR1B	7.6195	3.66246
Q9Y5K5-2	UCHL5	7.56902	2.5283	0.0159605	Cytosol;Nucleoplasm;Nucleoli;Cytoplasm. Nucleus. Associates with the INO80 complex in the nucleus.	FALSE	FALSE	FALSE	FALSE	FALSE	FALSE	FALSE	FALSE	FALSE	FALSE	TRUE	FALSE	TRUE	FALSE	FALSE	TRUE		O43822-3	CFAP410	7.52818	3.54691	0.00262227	Mitochondrion. Cytoplasm, cytoskeleton, cilium basal body. Cell projection, cilium, photoreceptor outer segment. Cytoplasm.	FALSE	FALSE	FALSE	FALSE	FALSE	FALSE	FALSE	FALSE	FALSE	FALSE	TRUE	TRUE	FALSE	TRUE	FALSE	TRUE		P98155-2	VLDLR	7.61256	3.21043
A1L0T0	ILVBL	7.55496	3.19424	0.00408024	Golgi apparatus;Vesicles;Endoplasmic reticulum membrane; Single-pass membrane protein.	TRUE	FALSE	FALSE	FALSE	FALSE	TRUE	TRUE	FALSE	TRUE	FALSE	FALSE	FALSE	FALSE	FALSE	FALSE	TRUE		Q9NPQ8-2	RIC8A	7.50204	3.42761	0.00305647	Cytosol;Plasma membrane;Cytoplasm. Cell membrane. Colocalizes with GNAI1 and RGS14 at the plasma membrane (By similarity).	FALSE	FALSE	FALSE	TRUE	FALSE	FALSE	FALSE	FALSE	FALSE	FALSE	TRUE	FALSE	FALSE	FALSE	FALSE	TRUE		Q9NVM4-2	PRMT7	7.60356	4.06585
Q9C0B7	TANGO6	7.54386	4.24894	0.000927903	Golgi apparatus;Cytosol;Membrane; Single-pass membrane protein.	TRUE	FALSE	FALSE	FALSE	FALSE	TRUE	FALSE	FALSE	FALSE	FALSE	FALSE	FALSE	FALSE	FALSE	FALSE	TRUE		P04234	CD3D	7.4642	3.15578	0.00472709	Endoplasmic reticulum;Cell membrane; Single-pass type I membrane protein.	TRUE	FALSE	TRUE	FALSE	FALSE	FALSE	TRUE	FALSE	FALSE	FALSE	FALSE	FALSE	FALSE	FALSE	FALSE	TRUE		Q6PIJ6	FBXO38	7.59922	3.62416
O95229	ZWINT	7.54212	4.94652	0.000544051	Nuclear bodies;Nucleoplasm;Cytosol;Nucleus. Chromosome, centromere, kinetochore.	FALSE	FALSE	FALSE	FALSE	FALSE	FALSE	FALSE	FALSE	FALSE	FALSE	TRUE	FALSE	TRUE	FALSE	FALSE	TRUE		Q68DH5	LMBRD2	7.45625	3.18034	0.00453384	Cytosol;Nucleoplasm;Cell membrane; Multi-pass membrane protein.	TRUE	FALSE	TRUE	FALSE	FALSE	FALSE	FALSE	FALSE	FALSE	FALSE	FALSE	FALSE	TRUE	FALSE	FALSE	TRUE		Q9NVR7-2	TBCCD1	7.59669	3.74883
P55010	EIF5	7.50494	3.33032	0.00317826	Cytosol;Plasma membrane	FALSE	FALSE	FALSE	TRUE	FALSE	FALSE	FALSE	FALSE	FALSE	FALSE	TRUE	FALSE	FALSE	FALSE	FALSE	TRUE		O95140	MFN2	7.453	2.46125	0.0192499	Mitochondria;Mitochondrion outer membrane; Multi-pass membrane protein.	TRUE	FALSE	FALSE	FALSE	FALSE	FALSE	FALSE	FALSE	FALSE	FALSE	FALSE	FALSE	FALSE	TRUE	FALSE	TRUE		Q8N0Y2-2	ZNF444	7.59571	4.10098
Q9UNA1-2	ARHGAP26	7.50337	3.81202	0.0015505	Cytosol;Cell junction, focal adhesion. Cytoplasm, cytoskeleton.	FALSE	FALSE	FALSE	FALSE	FALSE	FALSE	FALSE	FALSE	FALSE	FALSE	TRUE	TRUE	FALSE	FALSE	FALSE	TRUE		Q96IJ6	GMPPA	7.4513	3.62359	0.00239528	Nucleoplasm;Cytoplasm.	FALSE	FALSE	FALSE	FALSE	FALSE	FALSE	FALSE	FALSE	FALSE	FALSE	TRUE	FALSE	TRUE	FALSE	FALSE	TRUE		Q8IWF6	DENND6A	7.59061	3.51125
P42025	ACTR1B	7.44093	3.70673	0.00176769	Microtubules;Cytoplasm, cytoskeleton. Cytoplasm, cytoskeleton, microtubule organizing center, centrosome.	FALSE	FALSE	FALSE	FALSE	FALSE	FALSE	FALSE	FALSE	FALSE	FALSE	TRUE	TRUE	FALSE	FALSE	FALSE	TRUE		O00478-2	BTN3A3	7.44696	3.35984	0.00338523	Cell membrane; Single-pass type I membrane protein.	TRUE	FALSE	TRUE	FALSE	FALSE	FALSE	FALSE	FALSE	FALSE	FALSE	FALSE	FALSE	FALSE	FALSE	FALSE	TRUE		O95229	ZWINT	7.58935	3.88591
Q6PIJ6	FBXO38	7.43892	3.43457	0.00270389	Nucleoplasm;Plasma membrane;Cytokinetic bridge;Cytosol;Cytoplasm, cytosol. Nucleus. Exported from the nucleus in a XPO1/CRM1-dependent manner.	FALSE	FALSE	FALSE	TRUE	FALSE	FALSE	FALSE	FALSE	FALSE	FALSE	TRUE	FALSE	TRUE	FALSE	FALSE	TRUE		Q96QK1	VPS35	7.4386	2.90214	0.00756384	Endosomes;Lysosomes;Cytoplasm. Membrane; Peripheral membrane protein. Endosome. Early endosome.	FALSE	FALSE	FALSE	FALSE	TRUE	FALSE	FALSE	TRUE	FALSE	FALSE	TRUE	FALSE	FALSE	FALSE	FALSE	TRUE		Q96AA3	RFT1	7.58766	2.76007
Q9NVR7-2	TBCCD1	7.43438	4.23518	0.000950231	Cytoplasm, cytoskeleton, microtubule organizing center, centrosome. Cytoplasm, cytoskeleton, spindle pole.	FALSE	FALSE	FALSE	FALSE	FALSE	FALSE	FALSE	FALSE	FALSE	FALSE	TRUE	TRUE	FALSE	FALSE	FALSE	FALSE		P49821-2	NDUFV1	7.42585	2.54699	0.0159079	Mitochondria;Cytosol;Mitochondrion inner membrane; Peripheral membrane protein; Matrix side.	FALSE	FALSE	FALSE	FALSE	FALSE	FALSE	FALSE	FALSE	FALSE	FALSE	TRUE	FALSE	FALSE	TRUE	TRUE	TRUE		Q8IWA0	WDR75	7.57956	4.87231
Q9HCG1	ZNF160	7.42586	2.91838	0.00702057	Nuclear speckles;Cytosol;Nucleus.	FALSE	FALSE	FALSE	FALSE	FALSE	FALSE	FALSE	FALSE	FALSE	FALSE	TRUE	FALSE	TRUE	FALSE	FALSE	FALSE		P55011-3	SLC12A2	7.4175	3.33461	0.00351588	Vesicles;Plasma membrane;Basolateral cell membrane; Multi-pass membrane protein.	TRUE	FALSE	TRUE	FALSE	FALSE	FALSE	FALSE	FALSE	TRUE	FALSE	FALSE	FALSE	FALSE	FALSE	FALSE	TRUE		Q9P2B7-2	CFAP97	7.56848	3.55691
O75820-3	ZNF189	7.42194	3.24778	0.00370163	Intermediate filaments;Nucleus.	FALSE	FALSE	FALSE	FALSE	FALSE	FALSE	FALSE	FALSE	FALSE	FALSE	FALSE	FALSE	TRUE	FALSE	FALSE	FALSE		Q9H1D9	POLR3F	7.41686	3.58816	0.00247518	Nucleoplasm;Nucleus.	FALSE	FALSE	FALSE	FALSE	FALSE	FALSE	FALSE	FALSE	FALSE	FALSE	FALSE	FALSE	TRUE	FALSE	FALSE	FALSE		O75820-3	ZNF189	7.56427	3.51626
Q9UKI8-5	TLK1	7.41705	3.09445	0.00495137	Nucleoplasm;Nucleus.	FALSE	FALSE	FALSE	FALSE	FALSE	FALSE	FALSE	FALSE	FALSE	FALSE	FALSE	FALSE	TRUE	FALSE	FALSE	TRUE		Q9UNA1-2	ARHGAP26	7.41385	3.56744	0.00254082	Cytosol;Cell junction, focal adhesion. Cytoplasm, cytoskeleton.	FALSE	FALSE	FALSE	FALSE	FALSE	FALSE	FALSE	FALSE	FALSE	FALSE	TRUE	TRUE	FALSE	FALSE	FALSE	TRUE		Q9Y2K6	USP20	7.55687	3.3127
Q8IWF6	DENND6A	7.41656	3.86002	0.0014833	Vesicles;Recycling endosome. Cytoplasm.	FALSE	FALSE	FALSE	FALSE	TRUE	FALSE	FALSE	FALSE	TRUE	FALSE	TRUE	FALSE	FALSE	FALSE	FALSE	TRUE		Q9NVR7-2	TBCCD1	7.411	3.16463	0.00466222	Cytoplasm, cytoskeleton, microtubule organizing center, centrosome. Cytoplasm, cytoskeleton, spindle pole.	FALSE	FALSE	FALSE	FALSE	FALSE	FALSE	FALSE	FALSE	FALSE	FALSE	TRUE	TRUE	FALSE	FALSE	FALSE	FALSE		Q9BX95	SGPP1	7.54181	2.72865
P19404	NDUFV2	7.41599	3.33153	0.00317465	Mitochondria;Cytosol;Nucleoplasm;Mitochondrion inner membrane; Peripheral membrane protein; Matrix side.	FALSE	FALSE	FALSE	FALSE	FALSE	FALSE	FALSE	FALSE	FALSE	FALSE	TRUE	FALSE	TRUE	TRUE	TRUE	TRUE		Q9HBE1-4	PATZ1	7.39611	4.45106	0.00107926	Nucleoplasm;Nucleus.	FALSE	FALSE	FALSE	FALSE	FALSE	FALSE	FALSE	FALSE	FALSE	FALSE	FALSE	FALSE	TRUE	FALSE	FALSE	TRUE		Q8NEZ2	VPS37A	7.53693	3.3275
Q96GC5-3	MRPL48	7.4091	3.04677	0.00544516	Mitochondria;Mitochondrion.	FALSE	FALSE	FALSE	FALSE	FALSE	FALSE	FALSE	FALSE	FALSE	FALSE	FALSE	FALSE	FALSE	TRUE	FALSE	TRUE		Q76I76	SSH2	7.39319	3.70452	0.0021763	Cytoplasm, cytoskeleton.	FALSE	FALSE	FALSE	FALSE	FALSE	FALSE	FALSE	FALSE	FALSE	FALSE	TRUE	TRUE	FALSE	FALSE	FALSE	TRUE		Q9H1D9	POLR3F	7.53513	4.11084
O95819-3	MAP4K4	7.40725	4.31433	0.000897975	Cytoplasm.	FALSE	FALSE	FALSE	FALSE	FALSE	FALSE	FALSE	FALSE	FALSE	FALSE	TRUE	FALSE	FALSE	FALSE	FALSE	TRUE		P35236	PTPN7	7.39171	2.58108	0.0147669	Cytosol;Microtubules;Mitotic spindle;Cytoplasm. Cytoplasm, cytoskeleton.	FALSE	FALSE	FALSE	FALSE	FALSE	FALSE	FALSE	FALSE	FALSE	FALSE	TRUE	TRUE	FALSE	FALSE	FALSE	TRUE		Q147X3-2	NAA30	7.51506	3.34467
Q68DH5	LMBRD2	7.40293	3.81452	0.0015505	Cytosol;Nucleoplasm;Cell membrane; Multi-pass membrane protein.	TRUE	FALSE	TRUE	FALSE	FALSE	FALSE	FALSE	FALSE	FALSE	FALSE	FALSE	FALSE	TRUE	FALSE	FALSE	TRUE		Q9Y4D7-2	PLXND1	7.38955	3.67823	0.00223696	Cell membrane.	TRUE	TRUE	TRUE	FALSE	FALSE	FALSE	FALSE	FALSE	FALSE	FALSE	FALSE	FALSE	FALSE	FALSE	FALSE	TRUE		Q9Y5K5-2	UCHL5	7.49643	3.12603
P55011-3	SLC12A2	7.3985	3.7305	0.00171446	Vesicles;Plasma membrane;Basolateral cell membrane; Multi-pass membrane protein.	TRUE	FALSE	TRUE	FALSE	FALSE	FALSE	FALSE	FALSE	TRUE	FALSE	FALSE	FALSE	FALSE	FALSE	FALSE	TRUE		O95229	ZWINT	7.38716	3.39055	0.0032348	Nuclear bodies;Nucleoplasm;Cytosol;Nucleus. Chromosome, centromere, kinetochore.	FALSE	FALSE	FALSE	FALSE	FALSE	FALSE	FALSE	FALSE	FALSE	FALSE	TRUE	FALSE	TRUE	FALSE	FALSE	TRUE		P55011-3	SLC12A2	7.49346	4.32554
Q8NDX5-2	PHC3	7.39289	3.73095	0.00171446	Nucleoplasm;Nucleus.	FALSE	FALSE	FALSE	FALSE	FALSE	FALSE	FALSE	FALSE	FALSE	FALSE	FALSE	FALSE	TRUE	FALSE	FALSE	FALSE		P13807-2	GYS1	7.37726	3.51953	0.00272613	Cytosol;Microtubules	FALSE	FALSE	FALSE	FALSE	FALSE	FALSE	FALSE	FALSE	FALSE	FALSE	TRUE	FALSE	FALSE	FALSE	FALSE	TRUE		Q96IY1	NSL1	7.49025	3.5568
Q9H6T3-3	RPAP3	7.39179	3.45232	0.00261885	Cytosol	FALSE	FALSE	FALSE	FALSE	FALSE	FALSE	FALSE	FALSE	FALSE	FALSE	TRUE	FALSE	FALSE	FALSE	FALSE	FALSE		Q86TP1	PRUNE1	7.36861	3.59792	0.00244611	Cytosol;Cytoplasm. Nucleus. Cell junction, focal adhesion.	FALSE	FALSE	FALSE	FALSE	FALSE	FALSE	FALSE	FALSE	FALSE	FALSE	TRUE	FALSE	TRUE	FALSE	FALSE	TRUE		Q9UNA1-2	ARHGAP26	7.47788	4.1504
P13807-2	GYS1	7.35862	3.54137	0.00225005	Cytosol;Microtubules	FALSE	FALSE	FALSE	FALSE	FALSE	FALSE	FALSE	FALSE	FALSE	FALSE	TRUE	FALSE	FALSE	FALSE	FALSE	TRUE		Q9C0B7	TANGO6	7.34938	3.20606	0.00436706	Golgi apparatus;Cytosol;Membrane; Single-pass membrane protein.	TRUE	FALSE	FALSE	FALSE	FALSE	TRUE	FALSE	FALSE	FALSE	FALSE	FALSE	FALSE	FALSE	FALSE	FALSE	TRUE		O00478-2	BTN3A3	7.47545	3.54872
Q15291-2	RBBP5	7.35135	3.94268	0.00133709	Nucleoli;Nucleoplasm;Nucleus.	FALSE	FALSE	FALSE	FALSE	FALSE	FALSE	FALSE	FALSE	FALSE	FALSE	FALSE	FALSE	TRUE	FALSE	FALSE	FALSE		O95294-2	RASAL1	7.34859	2.71163	0.0111912	Cytosol;Plasma membrane;Cell Junctions	FALSE	FALSE	FALSE	TRUE	FALSE	FALSE	FALSE	FALSE	FALSE	FALSE	TRUE	FALSE	FALSE	FALSE	FALSE	TRUE		Q9NPQ8-2	RIC8A	7.46404	2.53729
Q76I76	SSH2	7.33956	3.85175	0.00148867	Cytoplasm, cytoskeleton.	FALSE	FALSE	FALSE	FALSE	FALSE	FALSE	FALSE	FALSE	FALSE	FALSE	TRUE	TRUE	FALSE	FALSE	FALSE	TRUE		Q8NDX5-2	PHC3	7.34272	3.35082	0.00342055	Nucleoplasm;Nucleus.	FALSE	FALSE	FALSE	FALSE	FALSE	FALSE	FALSE	FALSE	FALSE	FALSE	FALSE	FALSE	TRUE	FALSE	FALSE	FALSE		Q76I76	SSH2	7.46204	3.8054
Q12959-5	DLG1	7.33655	3.47127	0.00252509	Vesicles;Plasma membrane;Membrane; Peripheral membrane protein. Basolateral cell membrane. Endoplasmic reticulum membrane. Apical cell membrane. Cell junction. Cytoplasm. Basolateral in epithelial cells (PubMed:12807908). May also associate with endoplasmic reticulum membranes. Mainly found in neurons soma, moderately found at postsynaptic densities (By similarity).	FALSE	FALSE	FALSE	TRUE	FALSE	FALSE	TRUE	FALSE	TRUE	FALSE	TRUE	FALSE	FALSE	FALSE	FALSE	TRUE		Q9BX95	SGPP1	7.31897	3.13597	0.00487618	Nucleoplasm;Endoplasmic reticulum membrane; Multi-pass membrane protein. Cell membrane; Multi-pass membrane protein.	TRUE	FALSE	TRUE	FALSE	FALSE	FALSE	TRUE	FALSE	FALSE	FALSE	FALSE	FALSE	TRUE	FALSE	FALSE	FALSE		O94887-3	FARP2	7.46196	4.71035
P08311	CTSG	7.33201	4.04753	0.00117288	Cell surface.	FALSE	TRUE	FALSE	FALSE	FALSE	FALSE	FALSE	FALSE	FALSE	FALSE	FALSE	FALSE	FALSE	FALSE	FALSE	TRUE		P55010	EIF5	7.31678	3.1259	0.00498259	Cytosol;Plasma membrane	FALSE	FALSE	FALSE	TRUE	FALSE	FALSE	FALSE	FALSE	FALSE	FALSE	TRUE	FALSE	FALSE	FALSE	FALSE	TRUE		Q96GC5-3	MRPL48	7.46171	3.01704
P62995-3	TRA2B	7.32072	3.84571	0.00149806	Nucleoplasm;Cytosol;Nucleus.	FALSE	FALSE	FALSE	FALSE	FALSE	FALSE	FALSE	FALSE	FALSE	FALSE	TRUE	FALSE	TRUE	FALSE	FALSE	TRUE		Q9H6T3-3	RPAP3	7.30886	3.79066	0.00191984	Cytosol	FALSE	FALSE	FALSE	FALSE	FALSE	FALSE	FALSE	FALSE	FALSE	FALSE	TRUE	FALSE	FALSE	FALSE	FALSE	FALSE		Q9UKI8-5	TLK1	7.46108	3.23917
Q9UBP0-4	SPAST	7.30649	4.2224	0.000971475	Nucleoplasm;Cytosol;Membrane; Peripheral membrane protein. Endoplasmic reticulum. Midbody. Cytoplasm, cytoskeleton, microtubule organizing center, centrosome. Cytoplasm, cytoskeleton. Cytoplasm, perinuclear region. Nucleus. Cytoplasm, cytoskeleton, spindle. Cytoplasm. Localization to the centrosome is independent of microtubules (PubMed:15891913). Localizes to the midbody of dividing cells, and t…	FALSE	FALSE	FALSE	FALSE	TRUE	FALSE	TRUE	FALSE	FALSE	FALSE	TRUE	TRUE	TRUE	FALSE	FALSE	TRUE		P21675-10	TAF1	7.30848	3.48096	0.00287922	Nucleoplasm;Nucleus.	FALSE	FALSE	FALSE	FALSE	FALSE	FALSE	FALSE	FALSE	FALSE	FALSE	FALSE	FALSE	TRUE	FALSE	FALSE	FALSE		Q12979-4	ABR	7.45841	2.64868
Q147X3-2	NAA30	7.30648	3.39475	0.00289679	Cytosol;Cytoplasm. Nucleus.	FALSE	FALSE	FALSE	FALSE	FALSE	FALSE	FALSE	FALSE	FALSE	FALSE	TRUE	FALSE	TRUE	FALSE	FALSE	TRUE		Q12959-5	DLG1	7.29739	3.26973	0.00393123	Vesicles;Plasma membrane;Membrane; Peripheral membrane protein. Basolateral cell membrane. Endoplasmic reticulum membrane. Apical cell membrane. Cell junction. Cytoplasm. Basolateral in epithelial cells (PubMed:12807908). May also associate with endoplasmic reticulum membranes. Mainly found in neurons soma, moderately found at postsynaptic densities (By similarity).	FALSE	FALSE	FALSE	TRUE	FALSE	FALSE	TRUE	FALSE	TRUE	FALSE	TRUE	FALSE	FALSE	FALSE	FALSE	TRUE		Q86TP1	PRUNE1	7.45348	3.41354
Q96QK1	VPS35	7.29998	2.557	0.0150179	Endosomes;Lysosomes;Cytoplasm. Membrane; Peripheral membrane protein. Endosome. Early endosome.	FALSE	FALSE	FALSE	FALSE	TRUE	FALSE	FALSE	TRUE	FALSE	FALSE	TRUE	FALSE	FALSE	FALSE	FALSE	TRUE		Q15018	ABRAXAS2	7.27133	1.80985	0.0786624	Cytosol;Cytoplasm. Nucleus. Cytoplasm, cytoskeleton, spindle pole. Cytoplasm, cytoskeleton. Translocates into the nucleus in response to DNA damage (PubMed:25283148). Directly binds to microtubules and is detected at the minus end of K-fibers (PubMed:26195665). Co-localizes with NUMA1 at mitotic spindle poles (PubMed:26195665).	FALSE	FALSE	FALSE	FALSE	FALSE	FALSE	FALSE	FALSE	FALSE	FALSE	TRUE	TRUE	TRUE	FALSE	FALSE	TRUE		Q9HCG1	ZNF160	7.4448	3.5476
Q9BX95	SGPP1	7.28231	3.0494	0.00542822	Nucleoplasm;Endoplasmic reticulum membrane; Multi-pass membrane protein. Cell membrane; Multi-pass membrane protein.	TRUE	FALSE	TRUE	FALSE	FALSE	FALSE	TRUE	FALSE	FALSE	FALSE	FALSE	FALSE	TRUE	FALSE	FALSE	FALSE		O94804	STK10	7.25512	3.11669	0.00505687	Nucleoplasm;Plasma membrane;Cell membrane; Peripheral membrane protein.	FALSE	FALSE	FALSE	TRUE	FALSE	FALSE	FALSE	FALSE	FALSE	FALSE	FALSE	FALSE	TRUE	FALSE	FALSE	TRUE		P21675-10	TAF1	7.4347	3.8169
Q96IJ6	GMPPA	7.27347	4.29827	0.000907608	Nucleoplasm;Cytoplasm.	FALSE	FALSE	FALSE	FALSE	FALSE	FALSE	FALSE	FALSE	FALSE	FALSE	TRUE	FALSE	TRUE	FALSE	FALSE	TRUE		Q92624	APPBP2	7.24419	2.37426	0.0232077	Nucleoplasm;Nucleus. Cytoplasm, cytoskeleton. Membrane; Peripheral membrane protein.	FALSE	FALSE	FALSE	FALSE	FALSE	FALSE	FALSE	FALSE	FALSE	FALSE	TRUE	TRUE	TRUE	FALSE	FALSE	TRUE		O43822-3	CFAP410	7.41954	4.17055
Q8N8D1	PDCD7	7.27176	4.61964	0.000668368	Plasma membrane;Nucleoli;Nucleus.	FALSE	FALSE	FALSE	TRUE	FALSE	FALSE	FALSE	FALSE	FALSE	FALSE	FALSE	FALSE	TRUE	FALSE	FALSE	TRUE		P49757-8	NUMB	7.23842	2.77622	0.00982207	Cell Junctions;Cell membrane; Peripheral membrane protein; Cytoplasmic side. Endosome membrane; Peripheral membrane protein; Cytoplasmic side.	FALSE	FALSE	FALSE	TRUE	TRUE	FALSE	FALSE	FALSE	FALSE	FALSE	TRUE	FALSE	FALSE	FALSE	FALSE	TRUE		Q68DH5	LMBRD2	7.41185	3.06676
Q9NPQ8-2	RIC8A	7.25379	2.42666	0.0198343	Cytosol;Plasma membrane;Cytoplasm. Cell membrane. Colocalizes with GNAI1 and RGS14 at the plasma membrane (By similarity).	FALSE	FALSE	FALSE	TRUE	FALSE	FALSE	FALSE	FALSE	FALSE	FALSE	TRUE	FALSE	FALSE	FALSE	FALSE	TRUE		Q96GC5-3	MRPL48	7.23552	3.19988	0.00440725	Mitochondria;Mitochondrion.	FALSE	FALSE	FALSE	FALSE	FALSE	FALSE	FALSE	FALSE	FALSE	FALSE	FALSE	FALSE	FALSE	TRUE	FALSE	TRUE		Q12959-5	DLG1	7.40874	3.28379
Q9P2B7-2	CFAP97	7.25218	3.64225	0.00194526	Nucleoli fibrillar center	FALSE	FALSE	FALSE	FALSE	FALSE	FALSE	FALSE	FALSE	FALSE	FALSE	FALSE	FALSE	TRUE	FALSE	FALSE	FALSE		P04899-6	GNAI2	7.2275	3.44653	0.00299108	Cytosol;Nucleoplasm;Plasma membrane;Cytoplasm. Cytoplasm, cytoskeleton, microtubule organizing center, centrosome. Cell membrane. Membrane; Lipid-anchor. Detected at the cleavage furrow and/or the midbody.	FALSE	FALSE	FALSE	TRUE	FALSE	FALSE	FALSE	FALSE	FALSE	FALSE	TRUE	TRUE	TRUE	FALSE	FALSE	TRUE		Q9HBE1-4	PATZ1	7.39967	3.22414
Q8TBE0-3	BAHD1	7.24755	4.14336	0.00107337	Nucleoplasm;Nucleus. Chromosome. Colocalizes with histone H3 trimethylated at 'Lys-27' (H3K27me3).	FALSE	FALSE	FALSE	FALSE	FALSE	FALSE	FALSE	FALSE	FALSE	FALSE	FALSE	FALSE	TRUE	FALSE	FALSE	FALSE		Q9P2B7-2	CFAP97	7.21442	3.10397	0.00513352	Nucleoli fibrillar center	FALSE	FALSE	FALSE	FALSE	FALSE	FALSE	FALSE	FALSE	FALSE	FALSE	FALSE	FALSE	TRUE	FALSE	FALSE	FALSE		P13807-2	GYS1	7.39643	3.60143
O95067	CCNB2	7.24664	4.11908	0.00111422	Cytosol;Golgi apparatus	FALSE	FALSE	FALSE	FALSE	FALSE	TRUE	FALSE	FALSE	FALSE	FALSE	TRUE	FALSE	FALSE	FALSE	FALSE	FALSE		Q9UKI8-5	TLK1	7.21007	3.97777	0.00154566	Nucleoplasm;Nucleus.	FALSE	FALSE	FALSE	FALSE	FALSE	FALSE	FALSE	FALSE	FALSE	FALSE	FALSE	FALSE	TRUE	FALSE	FALSE	TRUE		Q9UBP0-4	SPAST	7.39636	3.39416
O43822-3	CFAP410	7.23569	3.86874	0.00146906	Mitochondrion. Cytoplasm, cytoskeleton, cilium basal body. Cell projection, cilium, photoreceptor outer segment. Cytoplasm.	FALSE	FALSE	FALSE	FALSE	FALSE	FALSE	FALSE	FALSE	FALSE	FALSE	TRUE	TRUE	FALSE	TRUE	FALSE	TRUE		Q9Y5S1	TRPV2	7.19846	3.41822	0.00311103	Plasma membrane;Cell membrane. Identified by mass spectrometry in melanosome fractions from stage I to stage IV.	TRUE	FALSE	TRUE	FALSE	FALSE	FALSE	FALSE	FALSE	FALSE	FALSE	FALSE	FALSE	FALSE	FALSE	FALSE	TRUE		Q96IJ6	GMPPA	7.39453	3.4125
Q9HBE1-4	PATZ1	7.23184	3.92031	0.00138042	Nucleoplasm;Nucleus.	FALSE	FALSE	FALSE	FALSE	FALSE	FALSE	FALSE	FALSE	FALSE	FALSE	FALSE	FALSE	TRUE	FALSE	FALSE	TRUE		Q9UBS4	DNAJB11	7.19689	1.46276	0.160218	Endoplasmic reticulum;Endoplasmic reticulum lumen.	FALSE	FALSE	FALSE	FALSE	FALSE	FALSE	TRUE	FALSE	FALSE	FALSE	FALSE	FALSE	FALSE	FALSE	FALSE	TRUE		P08311	CTSG	7.38105	3.87865
O94887-3	FARP2	7.2283	4.25954	0.000916427	Cytosol	FALSE	FALSE	FALSE	FALSE	FALSE	FALSE	FALSE	FALSE	FALSE	FALSE	TRUE	FALSE	FALSE	FALSE	FALSE	TRUE		Q8N5U6	RNF10	7.18363	3.39581	0.00323133	Nucleoplasm;Mitochondria;Cytoplasm. Nucleus.	FALSE	FALSE	FALSE	FALSE	FALSE	FALSE	FALSE	FALSE	FALSE	FALSE	TRUE	FALSE	TRUE	TRUE	FALSE	TRUE		Q9H6T3-3	RPAP3	7.38092	4.23485
P04899-6	GNAI2	7.21854	4.98028	0.000544051	Cytosol;Nucleoplasm;Plasma membrane;Cytoplasm. Cytoplasm, cytoskeleton, microtubule organizing center, centrosome. Cell membrane. Membrane; Lipid-anchor. Detected at the cleavage furrow and/or the midbody.	FALSE	FALSE	FALSE	TRUE	FALSE	FALSE	FALSE	FALSE	FALSE	FALSE	TRUE	TRUE	TRUE	FALSE	FALSE	TRUE		Q8N8D1	PDCD7	7.17747	3.38333	0.0032533	Plasma membrane;Nucleoli;Nucleus.	FALSE	FALSE	FALSE	TRUE	FALSE	FALSE	FALSE	FALSE	FALSE	FALSE	FALSE	FALSE	TRUE	FALSE	FALSE	TRUE		Q8TBE0-3	BAHD1	7.37616	3.40037
Q96IY1	NSL1	7.21273	4.09209	0.0011336	Nuclear speckles;Nucleus. Chromosome, centromere, kinetochore.	FALSE	FALSE	FALSE	FALSE	FALSE	FALSE	FALSE	FALSE	FALSE	FALSE	FALSE	FALSE	TRUE	FALSE	FALSE	FALSE		Q9HD40-3	SEPSECS	7.16548	3.43368	0.00303202	Vesicles;Cytoplasm.	FALSE	FALSE	FALSE	FALSE	FALSE	FALSE	FALSE	FALSE	TRUE	FALSE	TRUE	FALSE	FALSE	FALSE	FALSE	TRUE		Q8N8D1	PDCD7	7.3595	3.60251
Q9BXI6	TBC1D10A	7.20169	3.85655	0.00148779	Plasma membrane;Cell projection, microvillus. In melanocytes, located at the periphery of cells.	FALSE	FALSE	FALSE	TRUE	FALSE	FALSE	FALSE	FALSE	FALSE	FALSE	FALSE	FALSE	FALSE	FALSE	FALSE	TRUE		Q9H3P7	ACBD3	7.15877	3.27939	0.00385414	Golgi apparatus;Golgi apparatus membrane; Peripheral membrane protein; Cytoplasmic side. Mitochondrion.	FALSE	FALSE	FALSE	FALSE	FALSE	TRUE	FALSE	FALSE	FALSE	FALSE	TRUE	FALSE	FALSE	TRUE	FALSE	TRUE		P49642	PRIM1	7.35701	3.00035
Q9Y620	RAD54B	7.2007	4.78733	0.000594896	Nucleus.	FALSE	FALSE	FALSE	FALSE	FALSE	FALSE	FALSE	FALSE	FALSE	FALSE	FALSE	FALSE	TRUE	FALSE	FALSE	TRUE		O94887-3	FARP2	7.15643	3.34527	0.00344718	Cytosol	FALSE	FALSE	FALSE	FALSE	FALSE	FALSE	FALSE	FALSE	FALSE	FALSE	TRUE	FALSE	FALSE	FALSE	FALSE	TRUE		O43615	TIMM44	7.34985	3.34055
P49757-8	NUMB	7.19743	3.85408	0.00148867	Cell Junctions;Cell membrane; Peripheral membrane protein; Cytoplasmic side. Endosome membrane; Peripheral membrane protein; Cytoplasmic side.	FALSE	FALSE	FALSE	TRUE	TRUE	FALSE	FALSE	FALSE	FALSE	FALSE	TRUE	FALSE	FALSE	FALSE	FALSE	TRUE		Q8TBE0-3	BAHD1	7.15162	3.50534	0.0027864	Nucleoplasm;Nucleus. Chromosome. Colocalizes with histone H3 trimethylated at 'Lys-27' (H3K27me3).	FALSE	FALSE	FALSE	FALSE	FALSE	FALSE	FALSE	FALSE	FALSE	FALSE	FALSE	FALSE	TRUE	FALSE	FALSE	FALSE		Q8TAP6-2	CEP76	7.34495	3.59122
Q86TP1	PRUNE1	7.18073	4.58139	0.00067439	Cytosol;Cytoplasm. Nucleus. Cell junction, focal adhesion.	FALSE	FALSE	FALSE	FALSE	FALSE	FALSE	FALSE	FALSE	FALSE	FALSE	TRUE	FALSE	TRUE	FALSE	FALSE	TRUE		Q96LT9-2	RNPC3	7.14743	3.30238	0.00373205	Nucleoplasm;Nucleus.	FALSE	FALSE	FALSE	FALSE	FALSE	FALSE	FALSE	FALSE	FALSE	FALSE	FALSE	FALSE	TRUE	FALSE	FALSE	FALSE		P13716	ALAD	7.34135	3.64396
Q8TCS8	PNPT1	7.17728	3.20789	0.00397845	Mitochondria;Cytosol;Cytoplasm. Mitochondrion matrix. Mitochondrion intermembrane space; Peripheral membrane protein.	FALSE	FALSE	FALSE	FALSE	FALSE	FALSE	FALSE	FALSE	FALSE	FALSE	TRUE	FALSE	FALSE	TRUE	FALSE	TRUE		Q9HCG1	ZNF160	7.14303	2.39109	0.0224444	Nuclear speckles;Cytosol;Nucleus.	FALSE	FALSE	FALSE	FALSE	FALSE	FALSE	FALSE	FALSE	FALSE	FALSE	TRUE	FALSE	TRUE	FALSE	FALSE	FALSE		P19404	NDUFV2	7.3289	2.96711
Q9H3P7	ACBD3	7.17494	3.79678	0.00156944	Golgi apparatus;Golgi apparatus membrane; Peripheral membrane protein; Cytoplasmic side. Mitochondrion.	FALSE	FALSE	FALSE	FALSE	FALSE	TRUE	FALSE	FALSE	FALSE	FALSE	TRUE	FALSE	FALSE	TRUE	FALSE	TRUE		Q8TCS8	PNPT1	7.14261	3.01715	0.00605666	Mitochondria;Cytosol;Cytoplasm. Mitochondrion matrix. Mitochondrion intermembrane space; Peripheral membrane protein.	FALSE	FALSE	FALSE	FALSE	FALSE	FALSE	FALSE	FALSE	FALSE	FALSE	TRUE	FALSE	FALSE	TRUE	FALSE	TRUE		P42357	HAL	7.32766	2.53571
P49642	PRIM1	7.17429	3.45002	0.00262332	Golgi apparatus;Nucleoplasm;Vesicles	FALSE	FALSE	FALSE	FALSE	FALSE	TRUE	FALSE	FALSE	TRUE	FALSE	FALSE	FALSE	TRUE	FALSE	FALSE	TRUE		P42025	ACTR1B	7.13659	2.79809	0.00939268	Microtubules;Cytoplasm, cytoskeleton. Cytoplasm, cytoskeleton, microtubule organizing center, centrosome.	FALSE	FALSE	FALSE	FALSE	FALSE	FALSE	FALSE	FALSE	FALSE	FALSE	TRUE	TRUE	FALSE	FALSE	FALSE	TRUE		Q9Y4D7-2	PLXND1	7.32732	3.16223
P54920	NAPA	7.1717	4.05143	0.00117145	Cytosol;Cell membrane; Peripheral membrane protein.	FALSE	FALSE	FALSE	TRUE	FALSE	FALSE	FALSE	FALSE	FALSE	FALSE	TRUE	FALSE	FALSE	FALSE	FALSE	TRUE		Q6PJI9-4	WDR59	7.12874	3.46739	0.00292149	Cytosol;Lysosome membrane.	FALSE	FALSE	FALSE	FALSE	FALSE	FALSE	FALSE	TRUE	FALSE	FALSE	TRUE	FALSE	FALSE	FALSE	FALSE	TRUE		Q69YN4-3	VIRMA	7.32161	2.71906
Q6P158	DHX57	7.15074	4.06787	0.00115945	Intermediate filaments;Microtubules;Cytosol;Nucleoli	FALSE	FALSE	FALSE	FALSE	FALSE	FALSE	FALSE	FALSE	FALSE	FALSE	TRUE	FALSE	TRUE	FALSE	FALSE	TRUE		P49642	PRIM1	7.12461	3.02751	0.00597142	Golgi apparatus;Nucleoplasm;Vesicles	FALSE	FALSE	FALSE	FALSE	FALSE	TRUE	FALSE	FALSE	TRUE	FALSE	FALSE	FALSE	TRUE	FALSE	FALSE	TRUE		Q9H3P7	ACBD3	7.31081	3.67167
Q96LT9-2	RNPC3	7.14935	3.91501	0.0013897	Nucleoplasm;Nucleus.	FALSE	FALSE	FALSE	FALSE	FALSE	FALSE	FALSE	FALSE	FALSE	FALSE	FALSE	FALSE	TRUE	FALSE	FALSE	FALSE		Q96JM2-3	ZNF462	7.1188	3.47708	0.00288255	Nucleoplasm;Nucleus.	FALSE	FALSE	FALSE	FALSE	FALSE	FALSE	FALSE	FALSE	FALSE	FALSE	FALSE	FALSE	TRUE	FALSE	FALSE	TRUE		Q8NE86-3	MCU	7.30544	3.5996
P04234	CD3D	7.13583	3.10071	0.00489507	Endoplasmic reticulum;Cell membrane; Single-pass type I membrane protein.	TRUE	FALSE	TRUE	FALSE	FALSE	FALSE	TRUE	FALSE	FALSE	FALSE	FALSE	FALSE	FALSE	FALSE	FALSE	TRUE		P49917	LIG4	7.11872	3.80516	0.0018885	Nucleoplasm;Cytoplasmic bodies;Nucleus.	FALSE	FALSE	FALSE	FALSE	FALSE	FALSE	FALSE	FALSE	FALSE	FALSE	TRUE	FALSE	TRUE	FALSE	FALSE	FALSE		O95067	CCNB2	7.29511	4.2989
O00478-2	BTN3A3	7.13515	2.95753	0.00647534	Cell membrane; Single-pass type I membrane protein.	TRUE	FALSE	TRUE	FALSE	FALSE	FALSE	FALSE	FALSE	FALSE	FALSE	FALSE	FALSE	FALSE	FALSE	FALSE	TRUE		Q6PIJ6	FBXO38	7.1064	3.42654	0.00305799	Nucleoplasm;Plasma membrane;Cytokinetic bridge;Cytosol;Cytoplasm, cytosol. Nucleus. Exported from the nucleus in a XPO1/CRM1-dependent manner.	FALSE	FALSE	FALSE	TRUE	FALSE	FALSE	FALSE	FALSE	FALSE	FALSE	TRUE	FALSE	TRUE	FALSE	FALSE	TRUE		O94804	STK10	7.28982	4.9688
Q96AA3	RFT1	7.13324	2.68815	0.0113254	Vesicles;Membrane; Multi-pass membrane protein.	TRUE	FALSE	FALSE	FALSE	FALSE	FALSE	FALSE	FALSE	TRUE	FALSE	FALSE	FALSE	FALSE	FALSE	FALSE	FALSE		A8K2U0-2	A2ML1	7.10439	2.43279	0.0204988	Secreted.	FALSE	TRUE	FALSE	FALSE	FALSE	FALSE	FALSE	FALSE	FALSE	FALSE	FALSE	FALSE	FALSE	FALSE	FALSE	TRUE		P49757-8	NUMB	7.28275	2.72753
Q6DN90-2	IQSEC1	7.13304	2.95737	0.00647534	Nucleoli;Nucleoli rim;Vesicles;Cytoplasm. Nucleus. Cell junction, synapse, postsynaptic density. Cytoplasmic vesicle, secretory vesicle, synaptic vesicle.	FALSE	FALSE	FALSE	FALSE	FALSE	FALSE	FALSE	FALSE	TRUE	FALSE	TRUE	FALSE	TRUE	FALSE	FALSE	TRUE		Q96LI5-2	CNOT6L	7.1039	2.09233	0.04305	Cytosol;Cytoplasm. Nucleus.	FALSE	FALSE	FALSE	FALSE	FALSE	FALSE	FALSE	FALSE	FALSE	FALSE	TRUE	FALSE	TRUE	FALSE	FALSE	TRUE		O75145-2	PPFIA3	7.28162	4.21896
P36551	CPOX	7.11735	2.75133	0.00993744	Mitochondria;Mitochondrion intermembrane space.	FALSE	FALSE	FALSE	FALSE	FALSE	FALSE	FALSE	FALSE	FALSE	FALSE	FALSE	FALSE	FALSE	TRUE	TRUE	TRUE		Q6P158	DHX57	7.09422	3.23293	0.00417574	Intermediate filaments;Microtubules;Cytosol;Nucleoli	FALSE	FALSE	FALSE	FALSE	FALSE	FALSE	FALSE	FALSE	FALSE	FALSE	TRUE	FALSE	TRUE	FALSE	FALSE	TRUE		Q96RN5-3	MED15	7.27768	2.15752
P13716	ALAD	7.11385	3.39078	0.00290321		FALSE	FALSE	FALSE	FALSE	FALSE	FALSE	FALSE	FALSE	FALSE	FALSE	FALSE	FALSE	FALSE	FALSE	FALSE	TRUE		Q6ZRP7	QSOX2	7.09289	3.45141	0.00296962	Golgi apparatus;Nucleoplasm;Membrane; Single-pass membrane protein. Secreted. Cell membrane; Single-pass membrane protein. Nucleus membrane; Single-pass membrane protein.	TRUE	TRUE	TRUE	FALSE	FALSE	TRUE	FALSE	FALSE	FALSE	FALSE	FALSE	FALSE	TRUE	FALSE	FALSE	TRUE		Q9BXI6	TBC1D10A	7.27705	3.38381
Q9H223	EHD4	7.10808	3.96644	0.00130468	Plasma membrane;Early endosome membrane; Peripheral membrane protein; Peripheral membrane protein; Cytoplasmic side. Cell membrane; Peripheral membrane protein; Cytoplasmic side.	FALSE	FALSE	FALSE	TRUE	TRUE	FALSE	FALSE	FALSE	FALSE	FALSE	TRUE	FALSE	FALSE	FALSE	FALSE	TRUE		Q147X3-2	NAA30	7.08139	2.94788	0.00694932	Cytosol;Cytoplasm. Nucleus.	FALSE	FALSE	FALSE	FALSE	FALSE	FALSE	FALSE	FALSE	FALSE	FALSE	TRUE	FALSE	TRUE	FALSE	FALSE	TRUE		Q9Y5S1	TRPV2	7.26528	3.31121
O94804	STK10	7.10405	3.50948	0.00236786	Nucleoplasm;Plasma membrane;Cell membrane; Peripheral membrane protein.	FALSE	FALSE	FALSE	TRUE	FALSE	FALSE	FALSE	FALSE	FALSE	FALSE	FALSE	FALSE	TRUE	FALSE	FALSE	TRUE		Q9BXI6	TBC1D10A	7.05753	3.19617	0.00443018	Plasma membrane;Cell projection, microvillus. In melanocytes, located at the periphery of cells.	FALSE	FALSE	FALSE	TRUE	FALSE	FALSE	FALSE	FALSE	FALSE	FALSE	FALSE	FALSE	FALSE	FALSE	FALSE	TRUE		P49917	LIG4	7.25672	3.42475
Q8WUI4-3	HDAC7	7.10302	4.70957	0.000640725	Cytosol;Nucleus. Cytoplasm. Shuttles between the nucleus and the cytoplasm. Treatment with EDN1 results in shuttling from the nucleus to the perinuclear region. The export to cytoplasm depends on the interaction with the 14-3-3 protein YWHAE and is due to its phosphorylation.	FALSE	FALSE	FALSE	FALSE	FALSE	FALSE	FALSE	FALSE	FALSE	FALSE	TRUE	FALSE	TRUE	FALSE	FALSE	TRUE		O95067	CCNB2	7.05065	3.18802	0.00446913	Cytosol;Golgi apparatus	FALSE	FALSE	FALSE	FALSE	FALSE	TRUE	FALSE	FALSE	FALSE	FALSE	TRUE	FALSE	FALSE	FALSE	FALSE	FALSE		Q8WUI4-3	HDAC7	7.24086	3.53211
Q7Z478	DHX29	7.10135	3.98711	0.00126793	Cytosol;Cytoplasm.	FALSE	FALSE	FALSE	FALSE	FALSE	FALSE	FALSE	FALSE	FALSE	FALSE	TRUE	FALSE	FALSE	FALSE	FALSE	TRUE		P13716	ALAD	7.03944	3.10415	0.00513352		FALSE	FALSE	FALSE	FALSE	FALSE	FALSE	FALSE	FALSE	FALSE	FALSE	FALSE	FALSE	FALSE	FALSE	FALSE	TRUE		Q9H223	EHD4	7.22953	3.57581
Q9BY49	PECR	7.0989	4.28568	0.000910289	Peroxisomes;Peroxisome.	FALSE	FALSE	FALSE	FALSE	FALSE	FALSE	FALSE	FALSE	FALSE	TRUE	FALSE	FALSE	FALSE	FALSE	FALSE	FALSE		O60281-2	ZNF292	7.03362	3.58334	0.00249467	Nuclear membrane;Nucleoplasm;Nucleus.	FALSE	FALSE	FALSE	FALSE	FALSE	FALSE	FALSE	FALSE	FALSE	FALSE	FALSE	FALSE	TRUE	FALSE	FALSE	TRUE		Q9HCD6	TANC2	7.20553	3.79133
Q9H1D9	POLR3F	7.09826	3.20096	0.00403621	Nucleoplasm;Nucleus.	FALSE	FALSE	FALSE	FALSE	FALSE	FALSE	FALSE	FALSE	FALSE	FALSE	FALSE	FALSE	TRUE	FALSE	FALSE	FALSE		Q969Y2-3	GTPBP3	7.03274	3.14897	0.00476301	Mitochondria;Mitochondrion.	FALSE	FALSE	FALSE	FALSE	FALSE	FALSE	FALSE	FALSE	FALSE	FALSE	FALSE	FALSE	FALSE	TRUE	FALSE	FALSE		Q9HD40-3	SEPSECS	7.19676	3.54528
Q9Y4D7-2	PLXND1	7.09346	3.73985	0.00170444	Cell membrane.	TRUE	TRUE	TRUE	FALSE	FALSE	FALSE	FALSE	FALSE	FALSE	FALSE	FALSE	FALSE	FALSE	FALSE	FALSE	TRUE		Q9BY49	PECR	7.02714	3.48678	0.00286495	Peroxisomes;Peroxisome.	FALSE	FALSE	FALSE	FALSE	FALSE	FALSE	FALSE	FALSE	FALSE	TRUE	FALSE	FALSE	FALSE	FALSE	FALSE	FALSE		Q01970-2	PLCB3	7.19483	3.36423
Q96I99	SUCLG2	7.08874	3.7561	0.00165307	Mitochondria;Plasma membrane;Mitochondrion.	FALSE	FALSE	FALSE	TRUE	FALSE	FALSE	FALSE	FALSE	FALSE	FALSE	FALSE	FALSE	FALSE	TRUE	FALSE	TRUE		Q9HCD6	TANC2	7.00898	3.28216	0.00385414	Cytosol;Cell projection, dendritic spine.	FALSE	FALSE	FALSE	FALSE	FALSE	FALSE	FALSE	FALSE	FALSE	FALSE	TRUE	FALSE	FALSE	FALSE	FALSE	TRUE		O60281-2	ZNF292	7.19295	4.23291
Q8N5U6	RNF10	7.0878	2.77952	0.00938906	Nucleoplasm;Mitochondria;Cytoplasm. Nucleus.	FALSE	FALSE	FALSE	FALSE	FALSE	FALSE	FALSE	FALSE	FALSE	FALSE	TRUE	FALSE	TRUE	TRUE	FALSE	TRUE		Q01970-2	PLCB3	6.99596	3.31451	0.00366229	Golgi apparatus;Nucleoplasm;Cytoplasm. Membrane. Nucleus.	FALSE	FALSE	FALSE	FALSE	FALSE	TRUE	FALSE	FALSE	FALSE	FALSE	TRUE	FALSE	TRUE	FALSE	FALSE	TRUE		Q9Y620	RAD54B	7.17772	2.90506
Q9Y5S1	TRPV2	7.08535	4.00956	0.00123709	Plasma membrane;Cell membrane. Identified by mass spectrometry in melanosome fractions from stage I to stage IV.	TRUE	FALSE	TRUE	FALSE	FALSE	FALSE	FALSE	FALSE	FALSE	FALSE	FALSE	FALSE	FALSE	FALSE	FALSE	TRUE		Q7Z478	DHX29	6.99164	3.10398	0.00513352	Cytosol;Cytoplasm.	FALSE	FALSE	FALSE	FALSE	FALSE	FALSE	FALSE	FALSE	FALSE	FALSE	TRUE	FALSE	FALSE	FALSE	FALSE	TRUE		P49754-2	VPS41	7.1764	3.50904
Q969Y2-3	GTPBP3	7.07081	5.01451	0.000544051	Mitochondria;Mitochondrion.	FALSE	FALSE	FALSE	FALSE	FALSE	FALSE	FALSE	FALSE	FALSE	FALSE	FALSE	FALSE	FALSE	TRUE	FALSE	FALSE		Q9Y620	RAD54B	6.98389	3.21637	0.00429364	Nucleus.	FALSE	FALSE	FALSE	FALSE	FALSE	FALSE	FALSE	FALSE	FALSE	FALSE	FALSE	FALSE	TRUE	FALSE	FALSE	TRUE		Q96LT9-2	RNPC3	7.17454	3.48145
P21675-10	TAF1	7.06486	3.41619	0.00278132	Nucleoplasm;Nucleus.	FALSE	FALSE	FALSE	FALSE	FALSE	FALSE	FALSE	FALSE	FALSE	FALSE	FALSE	FALSE	TRUE	FALSE	FALSE	FALSE		P32019-3	INPP5B	6.97395	3.35615	0.00339553	Cytosol;Cytoplasm, cytosol. Endoplasmic reticulum-Golgi intermediate compartment. Early endosome membrane. Membrane; Peripheral membrane protein; Cytoplasmic side. Cytoplasmic vesicle, phagosome membrane.	FALSE	FALSE	FALSE	FALSE	TRUE	TRUE	TRUE	FALSE	TRUE	FALSE	TRUE	FALSE	FALSE	FALSE	FALSE	TRUE		Q6P158	DHX57	7.1732	3.85963
O75145-2	PPFIA3	7.05115	4.57674	0.00067439	Nucleoli fibrillar center;Vesicles;Cytoplasm.	FALSE	FALSE	FALSE	FALSE	FALSE	FALSE	FALSE	FALSE	TRUE	FALSE	TRUE	FALSE	TRUE	FALSE	FALSE	TRUE		Q8TAP6-2	CEP76	6.972	3.08433	0.00532902	Cytoplasm, cytoskeleton, microtubule organizing center, centrosome. Cytoplasm, cytoskeleton, microtubule organizing center, centrosome, centriole.	FALSE	FALSE	FALSE	FALSE	FALSE	FALSE	FALSE	FALSE	FALSE	FALSE	TRUE	TRUE	FALSE	FALSE	FALSE	FALSE		P62995-3	TRA2B	7.15964	2.62689
Q6ZRP7	QSOX2	7.0503	3.60757	0.00203971	Golgi apparatus;Nucleoplasm;Membrane; Single-pass membrane protein. Secreted. Cell membrane; Single-pass membrane protein. Nucleus membrane; Single-pass membrane protein.	TRUE	TRUE	TRUE	FALSE	FALSE	TRUE	FALSE	FALSE	FALSE	FALSE	FALSE	FALSE	TRUE	FALSE	FALSE	TRUE		Q96I99	SUCLG2	6.96235	4.35264	0.00118302	Mitochondria;Plasma membrane;Mitochondrion.	FALSE	FALSE	FALSE	TRUE	FALSE	FALSE	FALSE	FALSE	FALSE	FALSE	FALSE	FALSE	FALSE	TRUE	FALSE	TRUE		Q96JM2-3	ZNF462	7.15897	3.33061
P49754-2	VPS41	7.02071	3.47785	0.00250482	Endosome membrane. Late endosome. Lysosome. Golgi apparatus, trans-Golgi network. Early endosome. Cytoplasmic vesicle, clathrin-coated vesicle.;.	FALSE	FALSE	FALSE	FALSE	TRUE	TRUE	FALSE	TRUE	TRUE	FALSE	TRUE	FALSE	FALSE	FALSE	FALSE	TRUE		Q9H223	EHD4	6.95737	2.95877	0.00678729	Plasma membrane;Early endosome membrane; Peripheral membrane protein; Peripheral membrane protein; Cytoplasmic side. Cell membrane; Peripheral membrane protein; Cytoplasmic side.	FALSE	FALSE	FALSE	TRUE	TRUE	FALSE	FALSE	FALSE	FALSE	FALSE	TRUE	FALSE	FALSE	FALSE	FALSE	TRUE		Q6ZRP7	QSOX2	7.15671	3.59289
Q9HD40-3	SEPSECS	7.01383	3.27125	0.00353691	Vesicles;Cytoplasm.	FALSE	FALSE	FALSE	FALSE	FALSE	FALSE	FALSE	FALSE	TRUE	FALSE	TRUE	FALSE	FALSE	FALSE	FALSE	TRUE		Q96CN4	EVI5L	6.95629	3.06129	0.0055501	Nuclear bodies	FALSE	FALSE	FALSE	FALSE	FALSE	FALSE	FALSE	FALSE	FALSE	FALSE	FALSE	FALSE	TRUE	FALSE	FALSE	FALSE		P04899-6	GNAI2	7.15593	3.00701
O60281-2	ZNF292	7.01192	3.51459	0.00234888	Nuclear membrane;Nucleoplasm;Nucleus.	FALSE	FALSE	FALSE	FALSE	FALSE	FALSE	FALSE	FALSE	FALSE	FALSE	FALSE	FALSE	TRUE	FALSE	FALSE	TRUE		Q9BX79-3	STRA6	6.94361	2.75946	0.0101509	Cell membrane; Multi-pass membrane protein.	TRUE	FALSE	TRUE	FALSE	FALSE	FALSE	FALSE	FALSE	FALSE	FALSE	FALSE	FALSE	FALSE	FALSE	FALSE	TRUE		Q86WA8-2	LONP2	7.15016	3.61369
Q6PJI9-4	WDR59	7.00875	3.33193	0.00317465	Cytosol;Lysosome membrane.	FALSE	FALSE	FALSE	FALSE	FALSE	FALSE	FALSE	TRUE	FALSE	FALSE	TRUE	FALSE	FALSE	FALSE	FALSE	TRUE		A1L0T0	ILVBL	6.93642	2.19458	0.0346418	Golgi apparatus;Vesicles;Endoplasmic reticulum membrane; Single-pass membrane protein.	TRUE	FALSE	FALSE	FALSE	FALSE	TRUE	TRUE	FALSE	TRUE	FALSE	FALSE	FALSE	FALSE	FALSE	FALSE	TRUE		Q969Y2-3	GTPBP3	7.12594	3.44876
Q9HCD6	TANC2	7.00214	4.19567	0.000997161	Cytosol;Cell projection, dendritic spine.	FALSE	FALSE	FALSE	FALSE	FALSE	FALSE	FALSE	FALSE	FALSE	FALSE	TRUE	FALSE	FALSE	FALSE	FALSE	TRUE		Q96IY1	NSL1	6.92225	2.96583	0.00670526	Nuclear speckles;Nucleus. Chromosome, centromere, kinetochore.	FALSE	FALSE	FALSE	FALSE	FALSE	FALSE	FALSE	FALSE	FALSE	FALSE	FALSE	FALSE	TRUE	FALSE	FALSE	FALSE		Q96RT8-2	TUBGCP5	7.12061	3.545
Q96JM2-3	ZNF462	6.99679	4.68453	0.000644852	Nucleoplasm;Nucleus.	FALSE	FALSE	FALSE	FALSE	FALSE	FALSE	FALSE	FALSE	FALSE	FALSE	FALSE	FALSE	TRUE	FALSE	FALSE	TRUE		P62995-3	TRA2B	6.92206	2.41473	0.0212839	Nucleoplasm;Cytosol;Nucleus.	FALSE	FALSE	FALSE	FALSE	FALSE	FALSE	FALSE	FALSE	FALSE	FALSE	TRUE	FALSE	TRUE	FALSE	FALSE	TRUE		Q96I99	SUCLG2	7.11905	3.80896
Q86WA8-2	LONP2	6.98288	4.58347	0.00067439	Peroxisome matrix.	FALSE	FALSE	FALSE	FALSE	FALSE	FALSE	FALSE	FALSE	FALSE	TRUE	FALSE	FALSE	FALSE	FALSE	FALSE	TRUE		Q8IWF6	DENND6A	6.8843	2.17951	0.0357244	Vesicles;Recycling endosome. Cytoplasm.	FALSE	FALSE	FALSE	FALSE	TRUE	FALSE	FALSE	FALSE	TRUE	FALSE	TRUE	FALSE	FALSE	FALSE	FALSE	TRUE		P32019-3	INPP5B	7.11673	3.83927
P49917	LIG4	6.97729	4.81603	0.000586652	Nucleoplasm;Cytoplasmic bodies;Nucleus.	FALSE	FALSE	FALSE	FALSE	FALSE	FALSE	FALSE	FALSE	FALSE	FALSE	TRUE	FALSE	TRUE	FALSE	FALSE	FALSE		Q9Y5K5-2	UCHL5	6.85125	2.79461	0.00945491	Cytosol;Nucleoplasm;Nucleoli;Cytoplasm. Nucleus. Associates with the INO80 complex in the nucleus.	FALSE	FALSE	FALSE	FALSE	FALSE	FALSE	FALSE	FALSE	FALSE	FALSE	TRUE	FALSE	TRUE	FALSE	FALSE	TRUE		Q6PJI9-4	WDR59	7.10996	3.09507
Q8TAP6-2	CEP76	6.96932	3.05382	0.00538905	Cytoplasm, cytoskeleton, microtubule organizing center, centrosome. Cytoplasm, cytoskeleton, microtubule organizing center, centrosome, centriole.	FALSE	FALSE	FALSE	FALSE	FALSE	FALSE	FALSE	FALSE	FALSE	FALSE	TRUE	TRUE	FALSE	FALSE	FALSE	FALSE		P49754-2	VPS41	6.84362	3.15369	0.00473367	Endosome membrane. Late endosome. Lysosome. Golgi apparatus, trans-Golgi network. Early endosome. Cytoplasmic vesicle, clathrin-coated vesicle.;.	FALSE	FALSE	FALSE	FALSE	TRUE	TRUE	FALSE	TRUE	TRUE	FALSE	TRUE	FALSE	FALSE	FALSE	FALSE	TRUE		Q9BX79-3	STRA6	7.08979	3.94923
P32019-3	INPP5B	6.95643	4.91116	0.000553213	Cytosol;Cytoplasm, cytosol. Endoplasmic reticulum-Golgi intermediate compartment. Early endosome membrane. Membrane; Peripheral membrane protein; Cytoplasmic side. Cytoplasmic vesicle, phagosome membrane.	FALSE	FALSE	FALSE	FALSE	TRUE	TRUE	TRUE	FALSE	TRUE	FALSE	TRUE	FALSE	FALSE	FALSE	FALSE	TRUE		Q8NE86-3	MCU	6.84327	2.90646	0.00749988	Mitochondria;Mitochondrion inner membrane; Multi-pass membrane protein.	TRUE	FALSE	FALSE	FALSE	FALSE	FALSE	FALSE	FALSE	FALSE	FALSE	FALSE	FALSE	FALSE	TRUE	TRUE	TRUE		Q7Z478	DHX29	7.08275	3.03035
Q9NUB1-3	ACSS1	6.94808	4.18712	0.000997185	Mitochondrion matrix.	FALSE	FALSE	FALSE	FALSE	FALSE	FALSE	FALSE	FALSE	FALSE	FALSE	FALSE	FALSE	FALSE	TRUE	FALSE	FALSE		Q96RT8-2	TUBGCP5	6.82709	3.66294	0.00229355	Centrosome;Cytosol;Cytoplasm, cytoskeleton, microtubule organizing center, centrosome.	FALSE	FALSE	FALSE	FALSE	FALSE	FALSE	FALSE	FALSE	FALSE	FALSE	TRUE	TRUE	FALSE	FALSE	FALSE	FALSE		O75843	AP1G2	7.05951	4.72292
Q96RT8-2	TUBGCP5	6.91965	3.5488	0.00222787	Centrosome;Cytosol;Cytoplasm, cytoskeleton, microtubule organizing center, centrosome.	FALSE	FALSE	FALSE	FALSE	FALSE	FALSE	FALSE	FALSE	FALSE	FALSE	TRUE	TRUE	FALSE	FALSE	FALSE	FALSE		Q8WUI4-3	HDAC7	6.81138	3.16489	0.00466222	Cytosol;Nucleus. Cytoplasm. Shuttles between the nucleus and the cytoplasm. Treatment with EDN1 results in shuttling from the nucleus to the perinuclear region. The export to cytoplasm depends on the interaction with the 14-3-3 protein YWHAE and is due to its phosphorylation.	FALSE	FALSE	FALSE	FALSE	FALSE	FALSE	FALSE	FALSE	FALSE	FALSE	TRUE	FALSE	TRUE	FALSE	FALSE	TRUE		Q8TCS8	PNPT1	7.05775	2.78062
O43615	TIMM44	6.91349	4.34525	0.00087127	Mitochondria;Mitochondrion inner membrane; Peripheral membrane protein; Matrix side. Mitochondrion matrix.	FALSE	FALSE	FALSE	FALSE	FALSE	FALSE	FALSE	FALSE	FALSE	FALSE	FALSE	FALSE	FALSE	TRUE	TRUE	TRUE		Q9NUB1-3	ACSS1	6.78583	3.07871	0.00539006	Mitochondrion matrix.	FALSE	FALSE	FALSE	FALSE	FALSE	FALSE	FALSE	FALSE	FALSE	FALSE	FALSE	FALSE	FALSE	TRUE	FALSE	FALSE		Q9NUB1-3	ACSS1	7.03712	2.94828
Q01970-2	PLCB3	6.90919	3.94971	0.00132802	Golgi apparatus;Nucleoplasm;Cytoplasm. Membrane. Nucleus.	FALSE	FALSE	FALSE	FALSE	FALSE	TRUE	FALSE	FALSE	FALSE	FALSE	TRUE	FALSE	TRUE	FALSE	FALSE	TRUE		Q9BW92	TARS2	6.76529	1.52323	0.141615	Cytosol;Nucleoplasm;Mitochondrion matrix.	FALSE	FALSE	FALSE	FALSE	FALSE	FALSE	FALSE	FALSE	FALSE	FALSE	TRUE	FALSE	TRUE	TRUE	FALSE	TRUE		Q6DN90-2	IQSEC1	7.02868	3.32589
Q68D91-2	MBLAC2	6.89914	2.50942	0.0165835	Mitochondria;Nucleoplasm	FALSE	FALSE	FALSE	FALSE	FALSE	FALSE	FALSE	FALSE	FALSE	FALSE	FALSE	FALSE	TRUE	TRUE	FALSE	TRUE		O75843	AP1G2	6.7494	2.64707	0.0127894	Golgi apparatus membrane; Peripheral membrane protein; Cytoplasmic side. Cytoplasmic vesicle membrane; Peripheral membrane protein. Endosome membrane; Peripheral membrane protein. Colocalizes with HBV major surface antigen L and HBV core protein C in CD63-containing compartments (PubMed:16867982). Colocalizes with HBV major surface antigen L to cis-Golgi-like structures (PubMed:11333915).	FALSE	FALSE	FALSE	FALSE	TRUE	TRUE	FALSE	FALSE	TRUE	FALSE	TRUE	FALSE	FALSE	FALSE	FALSE	TRUE		Q96QK1	VPS35	7.02265	2.96724
Q5VT25-3	CDC42BPA	6.89043	3.16121	0.00432286	Intermediate filaments;Cytoplasm. Cell projection, lamellipodium. This concentration is PH-domain dependent. Localizes in the lamellipodium in a FAM89B/LRAP25-dependent manner.	FALSE	FALSE	FALSE	FALSE	FALSE	FALSE	FALSE	FALSE	FALSE	FALSE	TRUE	FALSE	FALSE	FALSE	FALSE	TRUE		Q9HCJ3-2	RAVER2	6.74362	3.04168	0.00578869	Nucleoplasm;Nucleus. Cytoplasm.	FALSE	FALSE	FALSE	FALSE	FALSE	FALSE	FALSE	FALSE	FALSE	FALSE	TRUE	FALSE	TRUE	FALSE	FALSE	FALSE		P36551	CPOX	6.99879	2.44298
O75843	AP1G2	6.873	3.73085	0.00171446	Golgi apparatus membrane; Peripheral membrane protein; Cytoplasmic side. Cytoplasmic vesicle membrane; Peripheral membrane protein. Endosome membrane; Peripheral membrane protein. Colocalizes with HBV major surface antigen L and HBV core protein C in CD63-containing compartments (PubMed:16867982). Colocalizes with HBV major surface antigen L to cis-Golgi-like structures (PubMed:11333915).	FALSE	FALSE	FALSE	FALSE	TRUE	TRUE	FALSE	FALSE	TRUE	FALSE	TRUE	FALSE	FALSE	FALSE	FALSE	TRUE		Q86WA8-2	LONP2	6.73249	2.79876	0.00939163	Peroxisome matrix.	FALSE	FALSE	FALSE	FALSE	FALSE	FALSE	FALSE	FALSE	FALSE	TRUE	FALSE	FALSE	FALSE	FALSE	FALSE	TRUE		Q9BY49	PECR	6.99621	2.75924
Q69YN4-3	VIRMA	6.87029	2.97948	0.00623028	Nuclear bodies;Nucleoplasm;Nucleus speckle. Nucleus, nucleoplasm. Cytoplasm. ZC3H13 is required to anchor component of the MACOM subcomplex, such as VIRMA, in the nucleus.	FALSE	FALSE	FALSE	FALSE	FALSE	FALSE	FALSE	FALSE	FALSE	FALSE	TRUE	FALSE	TRUE	FALSE	FALSE	TRUE		Q14147	DHX34	6.73242	3.43692	0.00302505	Intermediate filaments;Nucleoplasm	FALSE	FALSE	FALSE	FALSE	FALSE	FALSE	FALSE	FALSE	FALSE	FALSE	FALSE	FALSE	TRUE	FALSE	FALSE	TRUE		Q9UHP3	USP25	6.92866	3.57501
Q9BX79-3	STRA6	6.82854	4.55545	0.000688817	Cell membrane; Multi-pass membrane protein.	TRUE	FALSE	TRUE	FALSE	FALSE	FALSE	FALSE	FALSE	FALSE	FALSE	FALSE	FALSE	FALSE	FALSE	FALSE	TRUE		Q5VT25-3	CDC42BPA	6.72337	2.6057	0.0140101	Intermediate filaments;Cytoplasm. Cell projection, lamellipodium. This concentration is PH-domain dependent. Localizes in the lamellipodium in a FAM89B/LRAP25-dependent manner.	FALSE	FALSE	FALSE	FALSE	FALSE	FALSE	FALSE	FALSE	FALSE	FALSE	TRUE	FALSE	FALSE	FALSE	FALSE	TRUE		Q9H7B4	SMYD3	6.92674	3.41391
Q8NE01-2	CNNM3	6.7903	3.76955	0.00162968	Cytosol;Cell membrane; Multi-pass membrane protein.	TRUE	FALSE	TRUE	FALSE	FALSE	FALSE	FALSE	FALSE	FALSE	FALSE	FALSE	FALSE	FALSE	FALSE	FALSE	TRUE		Q68D91-2	MBLAC2	6.67605	2.94457	0.0069714	Mitochondria;Nucleoplasm	FALSE	FALSE	FALSE	FALSE	FALSE	FALSE	FALSE	FALSE	FALSE	FALSE	FALSE	FALSE	TRUE	TRUE	FALSE	TRUE		Q8IXQ6-3	PARP9	6.8811	1.95513
Q8NE86-3	MCU	6.78261	2.89487	0.00736963	Mitochondria;Mitochondrion inner membrane; Multi-pass membrane protein.	TRUE	FALSE	FALSE	FALSE	FALSE	FALSE	FALSE	FALSE	FALSE	FALSE	FALSE	FALSE	FALSE	TRUE	TRUE	TRUE		Q9UHP3	USP25	6.66217	3.06811	0.00550305	Cytosol;Cytoplasm.; [Isoform USP25m]: Cytoplasm. Nucleus.	FALSE	FALSE	FALSE	FALSE	FALSE	FALSE	FALSE	FALSE	FALSE	FALSE	TRUE	FALSE	TRUE	FALSE	FALSE	TRUE		P35236	PTPN7	6.86483	1.96273
Q9H7B4	SMYD3	6.7795	4.14304	0.00107337	Nucleoplasm;Cytosol;Cytoplasm. Nucleus. Accumulates in the nucleus at S phase and G2/M.	FALSE	FALSE	FALSE	FALSE	FALSE	FALSE	FALSE	FALSE	FALSE	FALSE	TRUE	FALSE	TRUE	FALSE	FALSE	TRUE		O43615	TIMM44	6.61724	3.45328	0.00296288	Mitochondria;Mitochondrion inner membrane; Peripheral membrane protein; Matrix side. Mitochondrion matrix.	FALSE	FALSE	FALSE	FALSE	FALSE	FALSE	FALSE	FALSE	FALSE	FALSE	FALSE	FALSE	FALSE	TRUE	TRUE	TRUE		O15381-5	NVL	6.84753	3.82144
Q14997	PSME4	6.77643	3.57519	0.0021215	Nucleoplasm;Cytoplasm, cytosol. Nucleus speckle.	FALSE	FALSE	FALSE	FALSE	FALSE	FALSE	FALSE	FALSE	FALSE	FALSE	TRUE	FALSE	TRUE	FALSE	FALSE	TRUE		Q13033-2	STRN3	6.60737	2.75351	0.0102622	Cytosol;Actin filaments;Nucleoplasm;Cytoplasm. Membrane; Peripheral membrane protein.	FALSE	FALSE	FALSE	FALSE	FALSE	FALSE	FALSE	FALSE	FALSE	FALSE	TRUE	FALSE	TRUE	FALSE	FALSE	TRUE		Q14997	PSME4	6.8438	3.52962
Q8TEA7-3	TBCK	6.77388	6.058	0.000279608	Nucleoli fibrillar center;Nucleoplasm;Cytoplasm. Cytoplasm, cytoskeleton, spindle. Midbody. During metaphase, TBCK accumulates at the mitotic spindle. At the end of mitosis, it is detected at the midbody.	FALSE	FALSE	FALSE	FALSE	FALSE	FALSE	FALSE	FALSE	FALSE	FALSE	TRUE	TRUE	TRUE	FALSE	FALSE	TRUE		Q7Z589-2	EMSY	6.6072	3.48385	0.00287826	Nucleoplasm;Nucleus.	FALSE	FALSE	FALSE	FALSE	FALSE	FALSE	FALSE	FALSE	FALSE	FALSE	FALSE	FALSE	TRUE	FALSE	FALSE	TRUE		Q15361	TTF1	6.82442	3.02266
Q96CN4	EVI5L	6.76419	3.12326	0.00468225	Nuclear bodies	FALSE	FALSE	FALSE	FALSE	FALSE	FALSE	FALSE	FALSE	FALSE	FALSE	FALSE	FALSE	TRUE	FALSE	FALSE	FALSE		Q8TEA7-3	TBCK	6.6018	3.22964	0.00418605	Nucleoli fibrillar center;Nucleoplasm;Cytoplasm. Cytoplasm, cytoskeleton, spindle. Midbody. During metaphase, TBCK accumulates at the mitotic spindle. At the end of mitosis, it is detected at the midbody.	FALSE	FALSE	FALSE	FALSE	FALSE	FALSE	FALSE	FALSE	FALSE	FALSE	TRUE	TRUE	TRUE	FALSE	FALSE	TRUE		P54920	NAPA	6.82409	2.31839
Q92698	RAD54L	6.75147	2.80594	0.00887115	Nucleoplasm;Nucleus.	FALSE	FALSE	FALSE	FALSE	FALSE	FALSE	FALSE	FALSE	FALSE	FALSE	FALSE	FALSE	TRUE	FALSE	FALSE	FALSE		Q69YN4-3	VIRMA	6.5894	3.7294	0.00209364	Nuclear bodies;Nucleoplasm;Nucleus speckle. Nucleus, nucleoplasm. Cytoplasm. ZC3H13 is required to anchor component of the MACOM subcomplex, such as VIRMA, in the nucleus.	FALSE	FALSE	FALSE	FALSE	FALSE	FALSE	FALSE	FALSE	FALSE	FALSE	TRUE	FALSE	TRUE	FALSE	FALSE	TRUE		Q96CN4	EVI5L	6.80644	2.79638
O15020-2	SPTBN2	6.71476	2.73407	0.0103125	Plasma membrane;Cell Junctions;Cytoplasm, cytoskeleton. Cytoplasm, cell cortex.	FALSE	FALSE	FALSE	TRUE	FALSE	FALSE	FALSE	FALSE	FALSE	FALSE	TRUE	TRUE	FALSE	FALSE	FALSE	TRUE		Q6DN90-2	IQSEC1	6.58636	2.98549	0.00644954	Nucleoli;Nucleoli rim;Vesicles;Cytoplasm. Nucleus. Cell junction, synapse, postsynaptic density. Cytoplasmic vesicle, secretory vesicle, synaptic vesicle.	FALSE	FALSE	FALSE	FALSE	FALSE	FALSE	FALSE	FALSE	TRUE	FALSE	TRUE	FALSE	TRUE	FALSE	FALSE	TRUE		Q8TEA7-3	TBCK	6.80367	2.53424
Q9P260	RELCH	6.70842	3.67379	0.0018508	Recycling endosome. Golgi apparatus, trans-Golgi network. Colocalizes with RAB11A in recycling endosomes (By similarity). Found in a complex composed of RELCH, OSBP1 and RAB11A (By similarity).	FALSE	FALSE	FALSE	FALSE	TRUE	TRUE	FALSE	FALSE	FALSE	FALSE	FALSE	FALSE	FALSE	FALSE	FALSE	TRUE		P36551	CPOX	6.56891	1.86198	0.0702813	Mitochondria;Mitochondrion intermembrane space.	FALSE	FALSE	FALSE	FALSE	FALSE	FALSE	FALSE	FALSE	FALSE	FALSE	FALSE	FALSE	FALSE	TRUE	TRUE	TRUE		Q9Y2G9-3	SBNO2	6.75643	3.33495
Q15361	TTF1	6.67494	3.58154	0.00210678	Nucleoli;Nucleoplasm;Nucleus. Nucleus, nucleolus.	FALSE	FALSE	FALSE	FALSE	FALSE	FALSE	FALSE	FALSE	FALSE	FALSE	FALSE	FALSE	TRUE	FALSE	FALSE	TRUE		Q14997	PSME4	6.48935	3.2104	0.0043383	Nucleoplasm;Cytoplasm, cytosol. Nucleus speckle.	FALSE	FALSE	FALSE	FALSE	FALSE	FALSE	FALSE	FALSE	FALSE	FALSE	TRUE	FALSE	TRUE	FALSE	FALSE	TRUE		P48736	PIK3CG	6.7503	4.1937
Q9Y4E1-3	WASHC2C	6.65252	3.85282	0.00148867	Vesicles;Cytosol;Nucleoli;Early endosome membrane. Cell membrane. Associates with lipid raft microdomains on the plasma membrane.	FALSE	FALSE	FALSE	TRUE	TRUE	FALSE	FALSE	FALSE	TRUE	FALSE	TRUE	FALSE	TRUE	FALSE	FALSE	TRUE		Q8IZQ1-2	WDFY3	6.47041	2.74488	0.0104243	Cytosol;Nucleoli;Plasma membrane;Nucleus membrane. Cytoplasm, cytosol. Nucleus, PML body. Membrane; Peripheral membrane protein; Cytoplasmic side.	FALSE	FALSE	FALSE	TRUE	FALSE	FALSE	FALSE	FALSE	FALSE	FALSE	TRUE	FALSE	TRUE	FALSE	FALSE	TRUE		O75096	LRP4	6.74909	3.65759
P35236	PTPN7	6.62421	1.94893	0.0555433	Cytosol;Microtubules;Mitotic spindle;Cytoplasm. Cytoplasm, cytoskeleton.	FALSE	FALSE	FALSE	FALSE	FALSE	FALSE	FALSE	FALSE	FALSE	FALSE	TRUE	TRUE	FALSE	FALSE	FALSE	TRUE		Q9Y4E1-3	WASHC2C	6.44885	3.26307	0.00397097	Vesicles;Cytosol;Nucleoli;Early endosome membrane. Cell membrane. Associates with lipid raft microdomains on the plasma membrane.	FALSE	FALSE	FALSE	TRUE	TRUE	FALSE	FALSE	FALSE	TRUE	FALSE	TRUE	FALSE	TRUE	FALSE	FALSE	TRUE		A7KAX9-2	ARHGAP32	6.72455	3.56676
Q8IZQ1-2	WDFY3	6.62022	5.97848	0.000279608	Cytosol;Nucleoli;Plasma membrane;Nucleus membrane. Cytoplasm, cytosol. Nucleus, PML body. Membrane; Peripheral membrane protein; Cytoplasmic side.	FALSE	FALSE	FALSE	TRUE	FALSE	FALSE	FALSE	FALSE	FALSE	FALSE	TRUE	FALSE	TRUE	FALSE	FALSE	TRUE		Q9ULK6-2	RNF150	6.41974	1.87166	0.0688162	Membrane; Single-pass type I membrane protein.	TRUE	FALSE	TRUE	FALSE	FALSE	FALSE	FALSE	FALSE	FALSE	FALSE	FALSE	FALSE	FALSE	FALSE	FALSE	FALSE		Q5VT25-3	CDC42BPA	6.70242	2.75748
Q9UHP3	USP25	6.61706	3.6202	0.00201324	Cytosol;Cytoplasm.; [Isoform USP25m]: Cytoplasm. Nucleus.	FALSE	FALSE	FALSE	FALSE	FALSE	FALSE	FALSE	FALSE	FALSE	FALSE	TRUE	FALSE	TRUE	FALSE	FALSE	TRUE		O75096	LRP4	6.41441	4.12252	0.00138423	Mitochondria;Nucleoli;Nucleoplasm;Cell membrane; Single-pass type I membrane protein.	TRUE	FALSE	TRUE	FALSE	FALSE	FALSE	FALSE	FALSE	FALSE	FALSE	FALSE	FALSE	TRUE	TRUE	FALSE	TRUE		Q9Y485	DMXL1	6.69994	3.49754
Q14147	DHX34	6.57586	4.71651	0.000637414	Intermediate filaments;Nucleoplasm	FALSE	FALSE	FALSE	FALSE	FALSE	FALSE	FALSE	FALSE	FALSE	FALSE	FALSE	FALSE	TRUE	FALSE	FALSE	TRUE		Q15361	TTF1	6.40293	3.34478	0.00344718	Nucleoli;Nucleoplasm;Nucleus. Nucleus, nucleolus.	FALSE	FALSE	FALSE	FALSE	FALSE	FALSE	FALSE	FALSE	FALSE	FALSE	FALSE	FALSE	TRUE	FALSE	FALSE	TRUE		P04234	CD3D	6.69794	1.74217
Q9Y2G9-3	SBNO2	6.56449	3.57656	0.0021215		FALSE	FALSE	FALSE	FALSE	FALSE	FALSE	FALSE	FALSE	FALSE	FALSE	FALSE	FALSE	FALSE	FALSE	FALSE	TRUE		Q9H7B4	SMYD3	6.37672	3.84423	0.00181679	Nucleoplasm;Cytosol;Cytoplasm. Nucleus. Accumulates in the nucleus at S phase and G2/M.	FALSE	FALSE	FALSE	FALSE	FALSE	FALSE	FALSE	FALSE	FALSE	FALSE	TRUE	FALSE	TRUE	FALSE	FALSE	TRUE		Q9Y4E1-3	WASHC2C	6.68498	4.21265
O15381-5	NVL	6.55686	3.02272	0.00569689	Nucleoli;[Isoform 2]: Nucleus, nucleoplasm.; [Isoform 1]: Nucleus, nucleolus. Nucleus, nucleoplasm. Associates with pre-ribosomal particles in the nucleus.	FALSE	FALSE	FALSE	FALSE	FALSE	FALSE	FALSE	FALSE	FALSE	FALSE	FALSE	FALSE	TRUE	FALSE	FALSE	TRUE		Q92698	RAD54L	6.37457	4.60141	0.00103455	Nucleoplasm;Nucleus.	FALSE	FALSE	FALSE	FALSE	FALSE	FALSE	FALSE	FALSE	FALSE	FALSE	FALSE	FALSE	TRUE	FALSE	FALSE	FALSE		Q9HBH5	RDH14	6.66342	4.22734
P48736	PIK3CG	6.54864	3.11581	0.00474194	Plasma membrane;Cytosol;Cytoplasm. Cell membrane.	FALSE	FALSE	FALSE	TRUE	FALSE	FALSE	FALSE	FALSE	FALSE	FALSE	TRUE	FALSE	FALSE	FALSE	FALSE	TRUE		Q8NE01-2	CNNM3	6.36529	3.38857	0.00324083	Cytosol;Cell membrane; Multi-pass membrane protein.	TRUE	FALSE	TRUE	FALSE	FALSE	FALSE	FALSE	FALSE	FALSE	FALSE	FALSE	FALSE	FALSE	FALSE	FALSE	TRUE		Q86YA3-3	ZGRF1	6.64809	2.90393
Q9Y485	DMXL1	6.50553	3.22503	0.00384838	Nucleoli;Cytosol	FALSE	FALSE	FALSE	FALSE	FALSE	FALSE	FALSE	FALSE	FALSE	FALSE	TRUE	FALSE	TRUE	FALSE	FALSE	TRUE		O15381-5	NVL	6.33002	2.67486	0.0120628	Nucleoli;[Isoform 2]: Nucleus, nucleoplasm.; [Isoform 1]: Nucleus, nucleolus. Nucleus, nucleoplasm. Associates with pre-ribosomal particles in the nucleus.	FALSE	FALSE	FALSE	FALSE	FALSE	FALSE	FALSE	FALSE	FALSE	FALSE	FALSE	FALSE	TRUE	FALSE	FALSE	TRUE		Q92698	RAD54L	6.64292	4.21212
Q86YA3-3	ZGRF1	6.49415	3.34505	0.00309911	Cytosol;Membrane; Single-pass membrane protein.	TRUE	FALSE	FALSE	FALSE	FALSE	FALSE	FALSE	FALSE	FALSE	FALSE	FALSE	FALSE	FALSE	FALSE	FALSE	TRUE		Q9P260	RELCH	6.30185	2.37318	0.0232345	Recycling endosome. Golgi apparatus, trans-Golgi network. Colocalizes with RAB11A in recycling endosomes (By similarity). Found in a complex composed of RELCH, OSBP1 and RAB11A (By similarity).	FALSE	FALSE	FALSE	FALSE	TRUE	TRUE	FALSE	FALSE	FALSE	FALSE	FALSE	FALSE	FALSE	FALSE	FALSE	TRUE		O94925-3	GLS	6.6299	2.75916
O75096	LRP4	6.47708	3.18006	0.00420272	Mitochondria;Nucleoli;Nucleoplasm;Cell membrane; Single-pass type I membrane protein.	TRUE	FALSE	TRUE	FALSE	FALSE	FALSE	FALSE	FALSE	FALSE	FALSE	FALSE	FALSE	TRUE	TRUE	FALSE	TRUE		A7KAX9-2	ARHGAP32	6.2981	3.91715	0.00166294	Golgi apparatus;Nucleoli fibrillar center;Nucleoplasm;Cell junction, synapse, postsynaptic density. Endosome membrane. Golgi apparatus membrane. Endoplasmic reticulum membrane. Associated with cortical actin in undifferentiated neuroblastoma cells, but localized to dendritic spine and postsynaptic density after differentiation (By similarity). Colocalizes with EGFR at the cell membrane upon EGF t…	FALSE	FALSE	FALSE	TRUE	TRUE	TRUE	TRUE	FALSE	FALSE	FALSE	FALSE	FALSE	TRUE	FALSE	FALSE	TRUE		Q9P260	RELCH	6.62488	3.71908
Q9HCJ3-2	RAVER2	6.46723	3.23557	0.00378558	Nucleoplasm;Nucleus. Cytoplasm.	FALSE	FALSE	FALSE	FALSE	FALSE	FALSE	FALSE	FALSE	FALSE	FALSE	TRUE	FALSE	TRUE	FALSE	FALSE	FALSE		O14686	KMT2D	6.29172	3.35532	0.00339572	Cytosol;Plasma membrane;Nucleoplasm;Nucleus.	FALSE	FALSE	FALSE	TRUE	FALSE	FALSE	FALSE	FALSE	FALSE	FALSE	TRUE	FALSE	TRUE	FALSE	FALSE	TRUE		O14686	KMT2D	6.62227	3.73098
Q7Z589-2	EMSY	6.43026	4.46096	0.000743577	Nucleoplasm;Nucleus.	FALSE	FALSE	FALSE	FALSE	FALSE	FALSE	FALSE	FALSE	FALSE	FALSE	FALSE	FALSE	TRUE	FALSE	FALSE	TRUE		Q15291-2	RBBP5	6.27619	1.82666	0.0760474	Nucleoli;Nucleoplasm;Nucleus.	FALSE	FALSE	FALSE	FALSE	FALSE	FALSE	FALSE	FALSE	FALSE	FALSE	FALSE	FALSE	TRUE	FALSE	FALSE	FALSE		Q8NE01-2	CNNM3	6.60674	2.58873
Q9HBH5	RDH14	6.39784	4.07715	0.0011424	Nucleoplasm;Cytosol	FALSE	FALSE	FALSE	FALSE	FALSE	FALSE	FALSE	FALSE	FALSE	FALSE	TRUE	FALSE	TRUE	FALSE	FALSE	TRUE		Q9Y2G9-3	SBNO2	6.2521	3.29492	0.00376947		FALSE	FALSE	FALSE	FALSE	FALSE	FALSE	FALSE	FALSE	FALSE	FALSE	FALSE	FALSE	FALSE	FALSE	FALSE	TRUE		Q8IZQ1-2	WDFY3	6.52869	2.71124
O94925-3	GLS	6.38396	3.23964	0.00375618	Mitochondria;[Isoform 1]: Mitochondrion.; [Glutaminase kidney isoform, mitochondrial 68 kDa chain]: Mitochondrion matrix.; [Glutaminase kidney isoform, mitochondrial 65 kDa chain]: Mitochondrion matrix.	FALSE	FALSE	FALSE	FALSE	FALSE	FALSE	FALSE	FALSE	FALSE	FALSE	FALSE	FALSE	FALSE	TRUE	TRUE	TRUE		P49454	CENPF	6.22544	3.37006	0.00333186	Nucleoplasm;Cytoplasm, perinuclear region. Nucleus matrix. Chromosome, centromere, kinetochore. Cytoplasm, cytoskeleton, spindle. Observed in nucleus during interphase but not in the nucleolus. At metaphase becomes localized to areas including kinetochore and mitotic apparatus as well as cytoplasm. By telophase, is concentrated within the intracellular bridge at either side of the mid-body.	FALSE	FALSE	FALSE	FALSE	FALSE	FALSE	FALSE	FALSE	FALSE	FALSE	TRUE	TRUE	TRUE	FALSE	FALSE	TRUE		Q68D91-2	MBLAC2	6.4913	2.41405
A7KAX9-2	ARHGAP32	6.33148	2.99399	0.00604277	Golgi apparatus;Nucleoli fibrillar center;Nucleoplasm;Cell junction, synapse, postsynaptic density. Endosome membrane. Golgi apparatus membrane. Endoplasmic reticulum membrane. Associated with cortical actin in undifferentiated neuroblastoma cells, but localized to dendritic spine and postsynaptic density after differentiation (By similarity). Colocalizes with EGFR at the cell membrane upon EGF t…	FALSE	FALSE	FALSE	TRUE	TRUE	TRUE	TRUE	FALSE	FALSE	FALSE	FALSE	FALSE	TRUE	FALSE	FALSE	TRUE		Q86YA3-3	ZGRF1	6.16647	2.3042	0.0271264	Cytosol;Membrane; Single-pass membrane protein.	TRUE	FALSE	FALSE	FALSE	FALSE	FALSE	FALSE	FALSE	FALSE	FALSE	FALSE	FALSE	FALSE	FALSE	FALSE	TRUE		Q7Z589-2	EMSY	6.4874	3.23673
Q13033-2	STRN3	6.30763	2.71551	0.0107195	Cytosol;Actin filaments;Nucleoplasm;Cytoplasm. Membrane; Peripheral membrane protein.	FALSE	FALSE	FALSE	FALSE	FALSE	FALSE	FALSE	FALSE	FALSE	FALSE	TRUE	FALSE	TRUE	FALSE	FALSE	TRUE		P48736	PIK3CG	6.15939	3.5496	0.00261404	Plasma membrane;Cytosol;Cytoplasm. Cell membrane.	FALSE	FALSE	FALSE	TRUE	FALSE	FALSE	FALSE	FALSE	FALSE	FALSE	TRUE	FALSE	FALSE	FALSE	FALSE	TRUE		Q13033-2	STRN3	6.34855	2.10974
O14686	KMT2D	6.28976	3.6929	0.00179162	Cytosol;Plasma membrane;Nucleoplasm;Nucleus.	FALSE	FALSE	FALSE	TRUE	FALSE	FALSE	FALSE	FALSE	FALSE	FALSE	TRUE	FALSE	TRUE	FALSE	FALSE	TRUE		Q9HBH5	RDH14	6.14983	2.8121	0.00915985	Nucleoplasm;Cytosol	FALSE	FALSE	FALSE	FALSE	FALSE	FALSE	FALSE	FALSE	FALSE	FALSE	TRUE	FALSE	TRUE	FALSE	FALSE	TRUE		P49454	CENPF	6.23784	3.7
P49454	CENPF	5.86379	2.2111	0.031652	Nucleoplasm;Cytoplasm, perinuclear region. Nucleus matrix. Chromosome, centromere, kinetochore. Cytoplasm, cytoskeleton, spindle. Observed in nucleus during interphase but not in the nucleolus. At metaphase becomes localized to areas including kinetochore and mitotic apparatus as well as cytoplasm. By telophase, is concentrated within the intracellular bridge at either side of the mid-body.	FALSE	FALSE	FALSE	FALSE	FALSE	FALSE	FALSE	FALSE	FALSE	FALSE	TRUE	TRUE	TRUE	FALSE	FALSE	TRUE		O94925-3	GLS	6.13192	2.98964	0.00640744	Mitochondria;[Isoform 1]: Mitochondrion.; [Glutaminase kidney isoform, mitochondrial 68 kDa chain]: Mitochondrion matrix.; [Glutaminase kidney isoform, mitochondrial 65 kDa chain]: Mitochondrion matrix.	FALSE	FALSE	FALSE	FALSE	FALSE	FALSE	FALSE	FALSE	FALSE	FALSE	FALSE	FALSE	FALSE	TRUE	TRUE	TRUE		Q14147	DHX34	6.21393	2.20225
Q9NZL3	ZNF224	2.37817	4.10333	0.00112786	Nuclear membrane;Nucleoplasm;Nucleus.	FALSE	FALSE	FALSE	FALSE	FALSE	FALSE	FALSE	FALSE	FALSE	FALSE	FALSE	FALSE	TRUE	FALSE	FALSE	FALSE		Q96AA3	RFT1	6.06562	1.67299	0.104354	Vesicles;Membrane; Multi-pass membrane protein.	TRUE	FALSE	FALSE	FALSE	FALSE	FALSE	FALSE	FALSE	TRUE	FALSE	FALSE	FALSE	FALSE	FALSE	FALSE	FALSE		Q9UJS0	SLC25A13	2.02941	1.77669
P61626	LYZ	1.94747	1.36068	0.183518	Actin filaments;Golgi apparatus;Nucleoplasm;Predicted to be secreted;Secreted.	FALSE	TRUE	FALSE	FALSE	FALSE	TRUE	FALSE	FALSE	FALSE	FALSE	FALSE	FALSE	TRUE	FALSE	FALSE	TRUE		P54920	NAPA	6.05683	1.56097	0.131935	Cytosol;Cell membrane; Peripheral membrane protein.	FALSE	FALSE	FALSE	TRUE	FALSE	FALSE	FALSE	FALSE	FALSE	FALSE	TRUE	FALSE	FALSE	FALSE	FALSE	TRUE		Q86WR7	PROSER2	2.0244	2.10722
Q6UWP8	SBSN	1.27661	1.54211	0.130825	Vesicles;Predicted to be secreted;Secreted.	FALSE	TRUE	FALSE	FALSE	FALSE	FALSE	FALSE	FALSE	TRUE	FALSE	FALSE	FALSE	FALSE	FALSE	FALSE	TRUE		Q9Y485	DMXL1	5.87811	2.70396	0.0113433	Nucleoli;Cytosol	FALSE	FALSE	FALSE	FALSE	FALSE	FALSE	FALSE	FALSE	FALSE	FALSE	TRUE	FALSE	TRUE	FALSE	FALSE	TRUE		Q9BR76	CORO1B	-2.61353	1.72547
Q96L73-2	NSD1	1.12387	2.10082	0.039925	Nucleoplasm;Plasma membrane;Nucleus. Chromosome.	FALSE	FALSE	FALSE	TRUE	FALSE	FALSE	FALSE	FALSE	FALSE	FALSE	FALSE	FALSE	TRUE	FALSE	FALSE	TRUE		P61626	LYZ	2.47593	2.0703	0.0451736	Actin filaments;Golgi apparatus;Nucleoplasm;Predicted to be secreted;Secreted.	FALSE	TRUE	FALSE	FALSE	FALSE	TRUE	FALSE	FALSE	FALSE	FALSE	FALSE	FALSE	TRUE	FALSE	FALSE	TRUE		Q8TDM6-4	DLG5	-6.10841	3.47993
Q8WUH6	TMEM263	-1.68663	1.69322	0.0959662	Vesicles;Membrane; Multi-pass membrane protein.	TRUE	FALSE	FALSE	FALSE	FALSE	FALSE	FALSE	FALSE	TRUE	FALSE	FALSE	FALSE	FALSE	FALSE	FALSE	TRUE		Q9NUA8	ZBTB40	-1.02095	1.39477	0.18266	Nucleoplasm;Nucleus.	FALSE	FALSE	FALSE	FALSE	FALSE	FALSE	FALSE	FALSE	FALSE	FALSE	FALSE	FALSE	TRUE	FALSE	FALSE	FALSE		Q92545	TMEM131	-6.21498	2.17007
Q04446	GBE1	-2.86438	1.46016	0.151981	Cytosol	FALSE	FALSE	FALSE	FALSE	FALSE	FALSE	FALSE	FALSE	FALSE	FALSE	TRUE	FALSE	FALSE	FALSE	FALSE	TRUE		O14925	TIMM23	-1.44728	1.97761	0.0552143	Mitochondria;Mitochondrion inner membrane; Multi-pass membrane protein.	TRUE	FALSE	FALSE	FALSE	FALSE	FALSE	FALSE	FALSE	FALSE	FALSE	FALSE	FALSE	FALSE	TRUE	FALSE	TRUE		O43426-4	SYNJ1	-6.27153	3.09972
Q8TDM6-4	DLG5	-6.25687	3.73164	0.00171446	Cell Junctions;Cell junction. Cell membrane; Peripheral membrane protein. Cell junction, synapse, postsynaptic density. Cytoplasm, cytoskeleton, cilium basal body.	FALSE	FALSE	FALSE	TRUE	FALSE	FALSE	FALSE	FALSE	FALSE	FALSE	TRUE	TRUE	FALSE	FALSE	FALSE	TRUE		P05166	PCCB	-1.49865	1.3332	0.203588	Mitochondrion matrix.	FALSE	FALSE	FALSE	FALSE	FALSE	FALSE	FALSE	FALSE	FALSE	FALSE	FALSE	FALSE	FALSE	TRUE	TRUE	TRUE		Q9NQL2	RRAGD	-6.36723	3.05917
Q12802-4	AKAP13	-6.29056	2.57671	0.014408	Cytosol;Cytoplasm, cytosol. Cytoplasm. Cytoplasm, cell cortex. Nucleus. Membrane; Peripheral membrane protein.	FALSE	FALSE	FALSE	FALSE	FALSE	FALSE	FALSE	FALSE	FALSE	FALSE	TRUE	FALSE	TRUE	FALSE	FALSE	TRUE		P18564-2	ITGB6	-1.53865	1.59055	0.124109	Cell Junctions;Nucleoplasm;Centrosome;Membrane; Single-pass type I membrane protein. Cell junction, focal adhesion.	TRUE	FALSE	TRUE	FALSE	FALSE	FALSE	FALSE	FALSE	FALSE	FALSE	FALSE	FALSE	TRUE	FALSE	FALSE	TRUE		O75064	DENND4B	-6.38882	3.0339
Q92545	TMEM131	-6.29773	2.08645	0.0412038	Intermediate filaments;Vesicles;Membrane; Multi-pass membrane protein.	TRUE	FALSE	FALSE	TRUE	FALSE	FALSE	FALSE	FALSE	TRUE	FALSE	FALSE	FALSE	FALSE	FALSE	FALSE	TRUE		P52429	DGKE	-5.77208	1.38699	0.184951	Cytosol;Nucleoplasm;Membrane; Single-pass membrane protein.	TRUE	FALSE	FALSE	FALSE	FALSE	FALSE	FALSE	FALSE	FALSE	FALSE	FALSE	FALSE	TRUE	FALSE	FALSE	FALSE		P31939-2	ATIC	-6.44567	2.42115
P08123	COL1A2	-6.40499	1.99406	0.0506033	Endoplasmic reticulum;Predicted to be secreted;Secreted, extracellular space, extracellular matrix.	FALSE	TRUE	FALSE	TRUE	FALSE	FALSE	TRUE	FALSE	FALSE	FALSE	FALSE	FALSE	FALSE	FALSE	FALSE	TRUE		Q8N584-2	TTC39C	-6.00289	1.59641	0.122588	Nucleoplasm	FALSE	FALSE	FALSE	FALSE	FALSE	FALSE	FALSE	FALSE	FALSE	FALSE	FALSE	FALSE	TRUE	FALSE	FALSE	TRUE		O43542	XRCC3	-6.46496	2.3233
O43426-4	SYNJ1	-6.43296	3.40081	0.00286614	Cytosol;Nucleoplasm;Centrosome;Cytoplasm, perinuclear region.	FALSE	FALSE	FALSE	FALSE	FALSE	FALSE	FALSE	FALSE	FALSE	FALSE	TRUE	FALSE	TRUE	FALSE	FALSE	TRUE		O95716	RAB3D	-6.01543	1.92273	0.0617917	Vesicles;Cell membrane; Lipid-anchor; Cytoplasmic side.	FALSE	FALSE	FALSE	TRUE	FALSE	FALSE	FALSE	FALSE	TRUE	FALSE	TRUE	FALSE	FALSE	FALSE	FALSE	TRUE		Q9P219	CCDC88C	-6.47403	3.51405
P52701-4	MSH6	-6.46514	3.31126	0.00329264	Nucleoplasm;Golgi apparatus;Vesicles;Nucleus. Chromosome.	FALSE	FALSE	FALSE	FALSE	FALSE	TRUE	FALSE	FALSE	TRUE	FALSE	FALSE	FALSE	TRUE	FALSE	FALSE	TRUE		Q9UJK0	TSR3	-6.01855	1.82374	0.0764666	Cytosol;Golgi apparatus;Cytoplasm.	FALSE	FALSE	FALSE	FALSE	FALSE	TRUE	FALSE	FALSE	FALSE	FALSE	TRUE	FALSE	FALSE	FALSE	FALSE	FALSE		Q9UMN6	KMT2B	-6.50045	3.53256
Q8TCY9	URGCP	-6.49351	2.1925	0.0329555	Cytosol;Cytoplasm. Nucleus.	FALSE	FALSE	FALSE	FALSE	FALSE	FALSE	FALSE	FALSE	FALSE	FALSE	TRUE	FALSE	TRUE	FALSE	FALSE	TRUE		P08123	COL1A2	-6.06952	1.74409	0.0901971	Endoplasmic reticulum;Predicted to be secreted;Secreted, extracellular space, extracellular matrix.	FALSE	TRUE	FALSE	TRUE	FALSE	FALSE	TRUE	FALSE	FALSE	FALSE	FALSE	FALSE	FALSE	FALSE	FALSE	TRUE		Q9UPM8	AP4E1	-6.50327	2.94551
Q9UMN6	KMT2B	-6.52933	2.96776	0.00636423	Nucleoplasm;Cytosol;Nucleus.	FALSE	FALSE	FALSE	FALSE	FALSE	FALSE	FALSE	FALSE	FALSE	FALSE	TRUE	FALSE	TRUE	FALSE	FALSE	TRUE		Q92545	TMEM131	-6.075	1.79363	0.0811597	Intermediate filaments;Vesicles;Membrane; Multi-pass membrane protein.	TRUE	FALSE	FALSE	TRUE	FALSE	FALSE	FALSE	FALSE	TRUE	FALSE	FALSE	FALSE	FALSE	FALSE	FALSE	TRUE		Q5T1V6-2	DDX59	-6.51311	2.34848
Q9H869-5	YY1AP1	-6.56366	3.08473	0.00504855	Nucleoli fibrillar center;Cytoplasm. Nucleus. Nucleus, nucleoplasm. Nucleus, nucleolus.	FALSE	FALSE	FALSE	FALSE	FALSE	FALSE	FALSE	FALSE	FALSE	FALSE	TRUE	FALSE	TRUE	FALSE	FALSE	FALSE		Q9H869-5	YY1AP1	-6.10046	2.57503	0.0149538	Nucleoli fibrillar center;Cytoplasm. Nucleus. Nucleus, nucleoplasm. Nucleus, nucleolus.	FALSE	FALSE	FALSE	FALSE	FALSE	FALSE	FALSE	FALSE	FALSE	FALSE	TRUE	FALSE	TRUE	FALSE	FALSE	FALSE		P52429	DGKE	-6.5961	2.27356
Q96ME1-2	FBXL18	-6.62796	3.18234	0.00418712	Cytosol;Nucleoplasm	FALSE	FALSE	FALSE	FALSE	FALSE	FALSE	FALSE	FALSE	FALSE	FALSE	TRUE	FALSE	TRUE	FALSE	FALSE	TRUE		O43426-4	SYNJ1	-6.22087	2.5857	0.0146305	Cytosol;Nucleoplasm;Centrosome;Cytoplasm, perinuclear region.	FALSE	FALSE	FALSE	FALSE	FALSE	FALSE	FALSE	FALSE	FALSE	FALSE	TRUE	FALSE	TRUE	FALSE	FALSE	TRUE		Q9H869-5	YY1AP1	-6.60866	3.58756
P14618-2	PKM	-6.62815	3.36119	0.00302074	Cytosol;Cytoplasm. Nucleus. Nuclear translocation is sufficient to induce cell death that is caspase independent, isoform-specific and independent of its enzymatic activity.	FALSE	FALSE	FALSE	FALSE	FALSE	FALSE	FALSE	FALSE	FALSE	FALSE	TRUE	FALSE	TRUE	FALSE	FALSE	TRUE		Q8IW75	SERPINA12	-6.23439	1.89643	0.0653244	Secreted.	FALSE	TRUE	FALSE	FALSE	FALSE	FALSE	FALSE	FALSE	FALSE	FALSE	FALSE	FALSE	FALSE	FALSE	FALSE	TRUE		Q7RTR2-4	NLRC3	-6.61501	2.87543
Q9P219	CCDC88C	-6.65363	4.27605	0.000913627	Nucleoli fibrillar center;Nucleoplasm;Cytoplasm. Cell junction.	FALSE	FALSE	FALSE	FALSE	FALSE	FALSE	FALSE	FALSE	FALSE	FALSE	TRUE	FALSE	TRUE	FALSE	FALSE	TRUE		Q8TDM6-4	DLG5	-6.2478	3.19389	0.00444605	Cell Junctions;Cell junction. Cell membrane; Peripheral membrane protein. Cell junction, synapse, postsynaptic density. Cytoplasm, cytoskeleton, cilium basal body.	FALSE	FALSE	FALSE	TRUE	FALSE	FALSE	FALSE	FALSE	FALSE	FALSE	TRUE	TRUE	FALSE	FALSE	FALSE	TRUE		O60231	DHX16	-6.63621	3.13162
Q7RTR2-4	NLRC3	-6.67752	2.91464	0.0070714	Cytosol;Centriolar satellite;Vesicles;Cytoplasm.	FALSE	FALSE	FALSE	FALSE	FALSE	FALSE	FALSE	FALSE	TRUE	FALSE	TRUE	FALSE	FALSE	FALSE	FALSE	FALSE		O75064	DENND4B	-6.2962	2.86997	0.00809827	Golgi apparatus;Nucleoplasm;Golgi apparatus.	FALSE	FALSE	FALSE	FALSE	FALSE	TRUE	FALSE	FALSE	FALSE	FALSE	FALSE	FALSE	TRUE	FALSE	FALSE	TRUE		Q96JC1-2	VPS39	-6.65457	3.56916
Q96JC1-2	VPS39	-6.73444	3.94933	0.00132802	Cytoplasm. Lysosome membrane; Peripheral membrane protein. Late endosome membrane; Peripheral membrane protein.;.	FALSE	FALSE	FALSE	FALSE	TRUE	FALSE	FALSE	TRUE	FALSE	FALSE	TRUE	FALSE	FALSE	FALSE	FALSE	TRUE		Q12802-4	AKAP13	-6.32398	3.33034	0.00354413	Cytosol;Cytoplasm, cytosol. Cytoplasm. Cytoplasm, cell cortex. Nucleus. Membrane; Peripheral membrane protein.	FALSE	FALSE	FALSE	FALSE	FALSE	FALSE	FALSE	FALSE	FALSE	FALSE	TRUE	FALSE	TRUE	FALSE	FALSE	TRUE		Q96ME1-2	FBXL18	-6.65784	3.84452
Q86VV8-3	RTTN	-6.75054	3.64918	0.001923	Cytosol;Centrosome;Cytoplasm, cytoskeleton, cilium basal body. Cytoplasm, cytoskeleton, microtubule organizing center, centrosome.	FALSE	FALSE	FALSE	FALSE	FALSE	FALSE	FALSE	FALSE	FALSE	FALSE	TRUE	TRUE	FALSE	FALSE	FALSE	TRUE		Q8WWV6-2	FCAMR	-6.32726	1.38408	0.185593	Cell membrane; Single-pass type I membrane protein.	TRUE	FALSE	TRUE	FALSE	FALSE	FALSE	FALSE	FALSE	FALSE	FALSE	FALSE	FALSE	FALSE	FALSE	FALSE	TRUE		P14618-2	PKM	-6.66816	2.80729
Q3B7T1	EDRF1	-6.7729	4.60023	0.00067439	Nucleoplasm;Centrosome;Cytosol;Nucleus.	FALSE	FALSE	FALSE	FALSE	FALSE	FALSE	FALSE	FALSE	FALSE	FALSE	TRUE	FALSE	TRUE	FALSE	FALSE	FALSE		Q96ME1-2	FBXL18	-6.40427	2.76507	0.010049	Cytosol;Nucleoplasm	FALSE	FALSE	FALSE	FALSE	FALSE	FALSE	FALSE	FALSE	FALSE	FALSE	TRUE	FALSE	TRUE	FALSE	FALSE	TRUE		Q9UJK0	TSR3	-6.67763	3.59441
O75064	DENND4B	-6.78155	3.71895	0.00173368	Golgi apparatus;Nucleoplasm;Golgi apparatus.	FALSE	FALSE	FALSE	FALSE	FALSE	TRUE	FALSE	FALSE	FALSE	FALSE	FALSE	FALSE	TRUE	FALSE	FALSE	TRUE		Q96JC1-2	VPS39	-6.42425	2.37798	0.0230708	Cytoplasm. Lysosome membrane; Peripheral membrane protein. Late endosome membrane; Peripheral membrane protein.;.	FALSE	FALSE	FALSE	FALSE	TRUE	FALSE	FALSE	TRUE	FALSE	FALSE	TRUE	FALSE	FALSE	FALSE	FALSE	TRUE		Q12802-4	AKAP13	-6.69814	3.52325
Q53HC9	EIPR1	-6.79909	1.96975	0.0533245	Nucleoli;Nucleoplasm;Intermediate filaments;Golgi apparatus, trans-Golgi network.	FALSE	FALSE	FALSE	FALSE	FALSE	TRUE	FALSE	FALSE	FALSE	FALSE	FALSE	FALSE	TRUE	FALSE	FALSE	TRUE		Q53RT3	ASPRV1	-6.43108	2.85258	0.00840481	Cytosol;Membrane; Single-pass membrane protein.	TRUE	FALSE	TRUE	FALSE	FALSE	FALSE	FALSE	FALSE	FALSE	FALSE	FALSE	FALSE	FALSE	FALSE	FALSE	TRUE		Q8IW75	SERPINA12	-6.70031	4.05557
Q5T1V6-2	DDX59	-6.81206	3.0606	0.0053134	Actin filaments;Nucleoplasm;Cytoplasm. Nucleus.	FALSE	FALSE	FALSE	FALSE	FALSE	FALSE	FALSE	FALSE	FALSE	FALSE	TRUE	FALSE	TRUE	FALSE	FALSE	TRUE		P14618-2	PKM	-6.45862	2.70403	0.0113433	Cytosol;Cytoplasm. Nucleus. Nuclear translocation is sufficient to induce cell death that is caspase independent, isoform-specific and independent of its enzymatic activity.	FALSE	FALSE	FALSE	FALSE	FALSE	FALSE	FALSE	FALSE	FALSE	FALSE	TRUE	FALSE	TRUE	FALSE	FALSE	TRUE		Q8TB52	FBXO30	-6.70829	2.84728
Q9H792	PEAK1	-6.83044	4.66895	0.000658493	Cytoplasm, cytoskeleton. Cell junction, focal adhesion. Actin colocalization is reduced during serum starvation (PubMed:20534451).	FALSE	FALSE	FALSE	FALSE	FALSE	FALSE	FALSE	FALSE	FALSE	FALSE	TRUE	TRUE	FALSE	FALSE	FALSE	TRUE		Q9UMN6	KMT2B	-6.50061	2.62523	0.0134308	Nucleoplasm;Cytosol;Nucleus.	FALSE	FALSE	FALSE	FALSE	FALSE	FALSE	FALSE	FALSE	FALSE	FALSE	TRUE	FALSE	TRUE	FALSE	FALSE	TRUE		O75161-2	NPHP4	-6.71245	3.49806
Q9BXP2	SLC12A9	-6.84148	2.93905	0.00671298	Cell membrane; Multi-pass membrane protein.	TRUE	FALSE	TRUE	FALSE	FALSE	FALSE	FALSE	FALSE	FALSE	FALSE	FALSE	FALSE	FALSE	FALSE	TRUE	TRUE		Q9H7P9	PLEKHG2	-6.51357	3.34729	0.00343993	Nucleoplasm;Cytosol	FALSE	FALSE	FALSE	FALSE	FALSE	FALSE	FALSE	FALSE	FALSE	FALSE	TRUE	FALSE	TRUE	FALSE	FALSE	TRUE		Q86VV8-3	RTTN	-6.71524	3.723
Q9H7P9	PLEKHG2	-6.84458	3.35841	0.00302887	Nucleoplasm;Cytosol	FALSE	FALSE	FALSE	FALSE	FALSE	FALSE	FALSE	FALSE	FALSE	FALSE	TRUE	FALSE	TRUE	FALSE	FALSE	TRUE		Q9Y5A6	ZSCAN21	-6.54816	2.05912	0.0462337	Endoplasmic reticulum;Nucleus.	FALSE	FALSE	FALSE	FALSE	FALSE	FALSE	TRUE	FALSE	FALSE	FALSE	FALSE	FALSE	TRUE	FALSE	FALSE	FALSE		P11362-6	FGFR1	-6.72428	3.31107
Q9ULJ6-2	ZMIZ1	-6.8671	4.12614	0.00110131	Nucleoplasm;Cytosol;Nucleus, nucleoplasm. Cytoplasm. Nucleus.	FALSE	FALSE	FALSE	FALSE	FALSE	FALSE	FALSE	FALSE	FALSE	FALSE	TRUE	FALSE	TRUE	FALSE	FALSE	FALSE		Q9BXS5	AP1M1	-6.55111	1.99654	0.0530612	Golgi apparatus. Cytoplasmic vesicle, clathrin-coated vesicle membrane; Peripheral membrane protein; Cytoplasmic side.	FALSE	FALSE	FALSE	FALSE	FALSE	TRUE	FALSE	FALSE	TRUE	FALSE	TRUE	FALSE	FALSE	FALSE	TRUE	TRUE		Q3B7T1	EDRF1	-6.73142	3.46906
Q9NQL2	RRAGD	-6.87271	2.49579	0.0170242	Nucleoplasm;Centrosome;Vesicles;Cytoplasm. Nucleus. Lysosome. May shuttle between the cytoplasm and nucleus, depending on the bound nucleotide state of associated RRAGA (PubMed:11073942).	FALSE	FALSE	FALSE	FALSE	FALSE	FALSE	FALSE	TRUE	TRUE	FALSE	TRUE	FALSE	TRUE	FALSE	FALSE	TRUE		P52701-4	MSH6	-6.55993	3.77319	0.00198095	Nucleoplasm;Golgi apparatus;Vesicles;Nucleus. Chromosome.	FALSE	FALSE	FALSE	FALSE	FALSE	TRUE	FALSE	FALSE	TRUE	FALSE	FALSE	FALSE	TRUE	FALSE	FALSE	TRUE		Q9H792	PEAK1	-6.73227	3.38025
O75489	NDUFS3	-6.88753	1.72548	0.0896073	Mitochondria;Nuclear bodies;Mitochondrion inner membrane; Peripheral membrane protein; Matrix side.	FALSE	FALSE	FALSE	FALSE	FALSE	FALSE	FALSE	FALSE	FALSE	FALSE	FALSE	FALSE	TRUE	TRUE	TRUE	TRUE		Q3B7T1	EDRF1	-6.63806	3.24693	0.0040855	Nucleoplasm;Centrosome;Cytosol;Nucleus.	FALSE	FALSE	FALSE	FALSE	FALSE	FALSE	FALSE	FALSE	FALSE	FALSE	TRUE	FALSE	TRUE	FALSE	FALSE	FALSE		O75182-2	SIN3B	-6.73613	4.25529
Q9ULK4-2	MED23	-6.89832	3.34873	0.00308685	Nucleoplasm;Vesicles;Nucleus.	FALSE	FALSE	FALSE	FALSE	FALSE	FALSE	FALSE	FALSE	TRUE	FALSE	FALSE	FALSE	TRUE	FALSE	FALSE	TRUE		Q0VDF9	HSPA14	-6.68886	2.52311	0.016762	Cytoplasm, cytosol.	FALSE	FALSE	FALSE	FALSE	FALSE	FALSE	FALSE	FALSE	FALSE	FALSE	TRUE	FALSE	FALSE	FALSE	FALSE	TRUE		O95155-3	UBE4B	-6.74293	4.33489
O95155-3	UBE4B	-6.90565	3.16386	0.00431762	Cytoplasm. Nucleus.	FALSE	FALSE	FALSE	FALSE	FALSE	FALSE	FALSE	FALSE	FALSE	FALSE	TRUE	FALSE	TRUE	FALSE	FALSE	TRUE		Q9P219	CCDC88C	-6.70551	3.7442	0.00205372	Nucleoli fibrillar center;Nucleoplasm;Cytoplasm. Cell junction.	FALSE	FALSE	FALSE	FALSE	FALSE	FALSE	FALSE	FALSE	FALSE	FALSE	TRUE	FALSE	TRUE	FALSE	FALSE	TRUE		P54277-4	PMS1	-6.76512	3.25535
Q9UPM8	AP4E1	-6.91344	3.31103	0.00329264	Golgi apparatus, trans-Golgi network membrane; Peripheral membrane protein.	FALSE	FALSE	FALSE	FALSE	FALSE	TRUE	FALSE	FALSE	FALSE	FALSE	FALSE	FALSE	FALSE	FALSE	FALSE	FALSE		Q92508	PIEZO1	-6.72096	3.18661	0.00447626	Endoplasmic reticulum membrane; Multi-pass membrane protein. Endoplasmic reticulum-Golgi intermediate compartment membrane; Multi-pass membrane protein. Cell membrane.	TRUE	FALSE	TRUE	FALSE	FALSE	TRUE	TRUE	FALSE	FALSE	FALSE	FALSE	FALSE	FALSE	FALSE	FALSE	TRUE		Q53RT3	ASPRV1	-6.77351	3.40673
Q8N2F6-6	ARMC10	-6.92868	2.44364	0.0190981	Mitochondria;Endoplasmic reticulum membrane; Single-pass membrane protein.	TRUE	FALSE	FALSE	FALSE	FALSE	FALSE	TRUE	FALSE	FALSE	FALSE	FALSE	FALSE	FALSE	TRUE	FALSE	TRUE		Q92560	BAP1	-6.73821	2.74822	0.0103588	Nucleoplasm;Cytosol;Cytoplasm. Nucleus. Binds to chromatin. Localizes to the cytoplasm when monoubiquitinated by the E2/E3 hybrid ubiquitin-protein ligase UBE2O (PubMed:24703950).	FALSE	FALSE	FALSE	FALSE	FALSE	FALSE	FALSE	FALSE	FALSE	FALSE	TRUE	FALSE	TRUE	FALSE	FALSE	FALSE		Q9BXS5	AP1M1	-6.77691	3.07191
Q9NUY8-2	TBC1D23	-6.92986	3.84026	0.0015078	Golgi apparatus;Golgi apparatus, trans-Golgi network. Cytoplasmic vesicle. ARL1 increases Golgi localization, while ARL5B decreases it. Recruitment to the trans-Golgi network requires the presence of GOLGA1 and GOLGA4, but not that of FAM91A1 (PubMed:29084197, PubMed:28823706). Recruited on AP-1-derived vesicles by WDR11 complex (PubMed:29426865).	FALSE	FALSE	FALSE	FALSE	FALSE	TRUE	FALSE	FALSE	TRUE	FALSE	TRUE	FALSE	FALSE	FALSE	FALSE	TRUE		Q6ZU35	CRACD	-6.77969	3.70606	0.0021763	Cytoplasm, cytosol.	FALSE	FALSE	FALSE	FALSE	FALSE	FALSE	FALSE	FALSE	FALSE	FALSE	TRUE	FALSE	FALSE	FALSE	FALSE	FALSE		P52701-4	MSH6	-6.79897	3.3299
P54277-4	PMS1	-6.93501	3.23458	0.00378821	Nuclear bodies;Nucleoplasm;Nucleus.	FALSE	FALSE	FALSE	FALSE	FALSE	FALSE	FALSE	FALSE	FALSE	FALSE	FALSE	FALSE	TRUE	FALSE	FALSE	FALSE		Q8TB52	FBXO30	-6.79572	3.52651	0.00269848	Microtubules	FALSE	FALSE	FALSE	FALSE	FALSE	FALSE	FALSE	FALSE	FALSE	FALSE	FALSE	FALSE	FALSE	FALSE	FALSE	FALSE		Q8N584-2	TTC39C	-6.79982	3.07582
Q9UNN5-2	FAF1	-6.9513	3.36809	0.00299204	Nucleoplasm;Nucleus.	FALSE	FALSE	FALSE	FALSE	FALSE	FALSE	FALSE	FALSE	FALSE	FALSE	FALSE	FALSE	TRUE	FALSE	FALSE	TRUE		Q9BXP2	SLC12A9	-6.79945	2.88762	0.00779827	Cell membrane; Multi-pass membrane protein.	TRUE	FALSE	TRUE	FALSE	FALSE	FALSE	FALSE	FALSE	FALSE	FALSE	FALSE	FALSE	FALSE	FALSE	TRUE	TRUE		Q53H12	AGK	-6.80213	3.28177
O95427	PIGN	-6.97815	3.14341	0.00448339	Cytosol;Plasma membrane;Endoplasmic reticulum membrane; Multi-pass membrane protein.	TRUE	FALSE	FALSE	TRUE	FALSE	FALSE	TRUE	FALSE	FALSE	FALSE	FALSE	FALSE	FALSE	FALSE	FALSE	FALSE		Q7RTR2-4	NLRC3	-6.80038	3.04432	0.00576247	Cytosol;Centriolar satellite;Vesicles;Cytoplasm.	FALSE	FALSE	FALSE	FALSE	FALSE	FALSE	FALSE	FALSE	TRUE	FALSE	TRUE	FALSE	FALSE	FALSE	FALSE	FALSE		Q9ULJ6-2	ZMIZ1	-6.80318	4.93567
Q53H12	AGK	-6.98417	4.27253	0.000913627	Mitochondria;Vesicles;Mitochondrion inner membrane; Peripheral membrane protein. Mitochondrion intermembrane space. It is unclear whether the N-terminal hydrophobic region forms a transmembrane region or associates with the membrane without crossing it (PubMed:28712724, PubMed:28712726).	FALSE	FALSE	FALSE	FALSE	FALSE	FALSE	FALSE	FALSE	TRUE	FALSE	FALSE	FALSE	FALSE	TRUE	TRUE	TRUE		Q96GY3	LIN37	-6.82786	2.14856	0.0382636	Nucleoplasm	FALSE	FALSE	FALSE	FALSE	FALSE	FALSE	FALSE	FALSE	FALSE	FALSE	FALSE	FALSE	TRUE	FALSE	FALSE	FALSE		Q0VDF9	HSPA14	-6.81803	4.05443
Q92508	PIEZO1	-6.99291	3.39091	0.00290321	Endoplasmic reticulum membrane; Multi-pass membrane protein. Endoplasmic reticulum-Golgi intermediate compartment membrane; Multi-pass membrane protein. Cell membrane.	TRUE	FALSE	TRUE	FALSE	FALSE	TRUE	TRUE	FALSE	FALSE	FALSE	FALSE	FALSE	FALSE	FALSE	FALSE	TRUE		Q8WY91	THAP4	-6.82817	2.81088	0.00916528	Nuclear speckles;Nucleoplasm	FALSE	FALSE	FALSE	FALSE	FALSE	FALSE	FALSE	FALSE	FALSE	FALSE	FALSE	FALSE	TRUE	FALSE	FALSE	TRUE		O95427	PIGN	-6.8294	3.30144
P35580	MYH10	-6.99329	3.3344	0.00316411	Actin filaments;Cytosol;Mitochondria;Cell projection, lamellipodium.	FALSE	FALSE	FALSE	FALSE	FALSE	FALSE	FALSE	FALSE	FALSE	FALSE	TRUE	FALSE	FALSE	TRUE	FALSE	TRUE		Q9H792	PEAK1	-6.83901	3.45612	0.00295557	Cytoplasm, cytoskeleton. Cell junction, focal adhesion. Actin colocalization is reduced during serum starvation (PubMed:20534451).	FALSE	FALSE	FALSE	FALSE	FALSE	FALSE	FALSE	FALSE	FALSE	FALSE	TRUE	TRUE	FALSE	FALSE	FALSE	TRUE		Q92793	CREBBP	-6.83349	3.37127
Q5T3I0	GPATCH4	-7.01738	3.3558	0.00304204	Nucleoli;Nucleoplasm	FALSE	FALSE	FALSE	FALSE	FALSE	FALSE	FALSE	FALSE	FALSE	FALSE	FALSE	FALSE	TRUE	FALSE	FALSE	FALSE		O60231	DHX16	-6.86629	1.93054	0.0607665	Nucleoplasm;Nucleus. Nucleus, nucleoplasm.	FALSE	FALSE	FALSE	FALSE	FALSE	FALSE	FALSE	FALSE	FALSE	FALSE	FALSE	FALSE	TRUE	FALSE	FALSE	TRUE		Q9BXP2	SLC12A9	-6.85774	4.36228
O60231	DHX16	-7.02329	2.96907	0.00635867	Nucleoplasm;Nucleus. Nucleus, nucleoplasm.	FALSE	FALSE	FALSE	FALSE	FALSE	FALSE	FALSE	FALSE	FALSE	FALSE	FALSE	FALSE	TRUE	FALSE	FALSE	TRUE		Q5T1V6-2	DDX59	-6.86862	3.39165	0.0032348	Actin filaments;Nucleoplasm;Cytoplasm. Nucleus.	FALSE	FALSE	FALSE	FALSE	FALSE	FALSE	FALSE	FALSE	FALSE	FALSE	TRUE	FALSE	TRUE	FALSE	FALSE	TRUE		Q6ZU35	CRACD	-6.85789	4.37238
Q6ZU35	CRACD	-7.03424	3.59806	0.00205973	Cytoplasm, cytosol.	FALSE	FALSE	FALSE	FALSE	FALSE	FALSE	FALSE	FALSE	FALSE	FALSE	TRUE	FALSE	FALSE	FALSE	FALSE	FALSE		P35580	MYH10	-6.87318	3.14057	0.00484719	Actin filaments;Cytosol;Mitochondria;Cell projection, lamellipodium.	FALSE	FALSE	FALSE	FALSE	FALSE	FALSE	FALSE	FALSE	FALSE	FALSE	TRUE	FALSE	FALSE	TRUE	FALSE	TRUE		Q92508	PIEZO1	-6.88079	3.11774
O75182-2	SIN3B	-7.03523	4.09525	0.0011336	Nucleoplasm;Plasma membrane;Nucleus.	FALSE	FALSE	FALSE	TRUE	FALSE	FALSE	FALSE	FALSE	FALSE	FALSE	FALSE	FALSE	TRUE	FALSE	FALSE	TRUE		O95155-3	UBE4B	-6.87822	3.96464	0.00156665	Cytoplasm. Nucleus.	FALSE	FALSE	FALSE	FALSE	FALSE	FALSE	FALSE	FALSE	FALSE	FALSE	TRUE	FALSE	TRUE	FALSE	FALSE	TRUE		O43303-2	CCP110	-6.89746	2.08069
Q9UJK0	TSR3	-7.03879	2.59114	0.0139555	Cytosol;Golgi apparatus;Cytoplasm.	FALSE	FALSE	FALSE	FALSE	FALSE	TRUE	FALSE	FALSE	FALSE	FALSE	TRUE	FALSE	FALSE	FALSE	FALSE	FALSE		Q53H12	AGK	-6.87983	3.63765	0.00234717	Mitochondria;Vesicles;Mitochondrion inner membrane; Peripheral membrane protein. Mitochondrion intermembrane space. It is unclear whether the N-terminal hydrophobic region forms a transmembrane region or associates with the membrane without crossing it (PubMed:28712724, PubMed:28712726).	FALSE	FALSE	FALSE	FALSE	FALSE	FALSE	FALSE	FALSE	TRUE	FALSE	FALSE	FALSE	FALSE	TRUE	TRUE	TRUE		Q9H7P9	PLEKHG2	-6.9196	3.78601
Q9Y5A6	ZSCAN21	-7.04664	2.51377	0.0164395	Endoplasmic reticulum;Nucleus.	FALSE	FALSE	FALSE	FALSE	FALSE	FALSE	TRUE	FALSE	FALSE	FALSE	FALSE	FALSE	TRUE	FALSE	FALSE	FALSE		O43303-2	CCP110	-6.88261	2.06755	0.0454026	Centrosome;Cytoplasm, cytoskeleton, microtubule organizing center, centrosome, centriole. Cytoplasm, cytoskeleton, microtubule organizing center, centrosome.	FALSE	FALSE	FALSE	FALSE	FALSE	FALSE	FALSE	FALSE	FALSE	FALSE	TRUE	TRUE	FALSE	FALSE	FALSE	TRUE		Q8N2F6-6	ARMC10	-6.94966	2.86795
Q9C0D5-2	TANC1	-7.05451	3.54814	0.00222787	Cell junction, synapse, postsynaptic density.	FALSE	FALSE	FALSE	FALSE	FALSE	FALSE	FALSE	FALSE	FALSE	FALSE	FALSE	FALSE	FALSE	FALSE	FALSE	TRUE		Q9NUY8-2	TBC1D23	-6.90942	4.25162	0.00126303	Golgi apparatus;Golgi apparatus, trans-Golgi network. Cytoplasmic vesicle. ARL1 increases Golgi localization, while ARL5B decreases it. Recruitment to the trans-Golgi network requires the presence of GOLGA1 and GOLGA4, but not that of FAM91A1 (PubMed:29084197, PubMed:28823706). Recruited on AP-1-derived vesicles by WDR11 complex (PubMed:29426865).	FALSE	FALSE	FALSE	FALSE	FALSE	TRUE	FALSE	FALSE	TRUE	FALSE	TRUE	FALSE	FALSE	FALSE	FALSE	TRUE		Q8TB96	ITFG1	-6.95413	3.0803
Q8N584-2	TTC39C	-7.05774	2.55485	0.0150727	Nucleoplasm	FALSE	FALSE	FALSE	FALSE	FALSE	FALSE	FALSE	FALSE	FALSE	FALSE	FALSE	FALSE	TRUE	FALSE	FALSE	TRUE		Q9ULK4-2	MED23	-6.91774	3.11758	0.00505461	Nucleoplasm;Vesicles;Nucleus.	FALSE	FALSE	FALSE	FALSE	FALSE	FALSE	FALSE	FALSE	TRUE	FALSE	FALSE	FALSE	TRUE	FALSE	FALSE	TRUE		Q8N1F8	STK11IP	-6.96191	3.1722
O75161-2	NPHP4	-7.06414	3.57535	0.0021215	Cytosol;Nucleoplasm;Nuclear bodies;Vesicles;Cytoplasm, cytoskeleton, cilium basal body. Cytoplasm, cytoskeleton, microtubule organizing center, centrosome. Cell junction, tight junction. Localizes to the ciliary transition zone (By similarity). In the retinal photoreceptor cell layer, localizes at the connecting cilium (By similarity).	FALSE	FALSE	FALSE	FALSE	FALSE	FALSE	FALSE	FALSE	TRUE	FALSE	TRUE	TRUE	TRUE	FALSE	FALSE	TRUE		Q9UPM8	AP4E1	-6.92361	2.84448	0.00855056	Golgi apparatus, trans-Golgi network membrane; Peripheral membrane protein.	FALSE	FALSE	FALSE	FALSE	FALSE	TRUE	FALSE	FALSE	FALSE	FALSE	FALSE	FALSE	FALSE	FALSE	FALSE	FALSE		Q92560	BAP1	-6.96584	4.3312
Q8IYL2	TRMT44	-7.07542	2.21195	0.0316294	Nucleoplasm;Cytoplasm.	FALSE	FALSE	FALSE	FALSE	FALSE	FALSE	FALSE	FALSE	FALSE	FALSE	TRUE	FALSE	TRUE	FALSE	FALSE	FALSE		P54277-4	PMS1	-6.97458	2.79083	0.00952396	Nuclear bodies;Nucleoplasm;Nucleus.	FALSE	FALSE	FALSE	FALSE	FALSE	FALSE	FALSE	FALSE	FALSE	FALSE	FALSE	FALSE	TRUE	FALSE	FALSE	FALSE		P35580	MYH10	-6.9864	3.04019
Q8N1F8	STK11IP	-7.10533	3.36102	0.00302074	Vesicles;Cytoplasm. Colocalizes with STK11/LKB1 and SMAD4 in granular or punctuate structures.	FALSE	FALSE	FALSE	FALSE	FALSE	FALSE	FALSE	FALSE	TRUE	FALSE	TRUE	FALSE	FALSE	FALSE	FALSE	TRUE		Q5T6C5	ATXN7L2	-6.9829	3.73744	0.00207454	Nucleoli rim;Cytosol;Vesicles	FALSE	FALSE	FALSE	FALSE	FALSE	FALSE	FALSE	FALSE	TRUE	FALSE	TRUE	FALSE	TRUE	FALSE	FALSE	FALSE		Q9NX05	FAM120C	-6.98951	3.45066
Q5T6C5	ATXN7L2	-7.11224	3.66264	0.00188701	Nucleoli rim;Cytosol;Vesicles	FALSE	FALSE	FALSE	FALSE	FALSE	FALSE	FALSE	FALSE	TRUE	FALSE	TRUE	FALSE	TRUE	FALSE	FALSE	FALSE		P0DOY3	IGLC3	-7.00087	1.38806	0.184899	Secreted. Cell membrane.	FALSE	TRUE	FALSE	TRUE	FALSE	FALSE	FALSE	FALSE	FALSE	FALSE	FALSE	FALSE	FALSE	FALSE	FALSE	TRUE		Q9NUY8-2	TBC1D23	-6.99648	3.67302
Q92560	BAP1	-7.1129	5.23462	0.000514192	Nucleoplasm;Cytosol;Cytoplasm. Nucleus. Binds to chromatin. Localizes to the cytoplasm when monoubiquitinated by the E2/E3 hybrid ubiquitin-protein ligase UBE2O (PubMed:24703950).	FALSE	FALSE	FALSE	FALSE	FALSE	FALSE	FALSE	FALSE	FALSE	FALSE	TRUE	FALSE	TRUE	FALSE	FALSE	FALSE		Q5T3I0	GPATCH4	-7.01761	4.07327	0.0014227	Nucleoli;Nucleoplasm	FALSE	FALSE	FALSE	FALSE	FALSE	FALSE	FALSE	FALSE	FALSE	FALSE	FALSE	FALSE	TRUE	FALSE	FALSE	FALSE		P49761-3	CLK3	-6.99968	2.48491
Q9Y4C8	RBM19	-7.13161	4.09279	0.0011336	Nucleoli;Nucleus, nucleolus. Nucleus, nucleoplasm. Cytoplasm. Chromosome. During blastocyst development, becomes increasingly localized to the nucleolus and less to the cytoplasm. At the late blastocyst stage, localized predominantly in the nucleolus. Localized in the nucleolus during interphase and to the perichromosomal sheath during mitosis. Does not colocalize in the cytoplasm with GW182 in P…	FALSE	FALSE	FALSE	FALSE	FALSE	FALSE	FALSE	FALSE	FALSE	FALSE	TRUE	FALSE	TRUE	FALSE	FALSE	TRUE		Q9NXF1-2	TEX10	-7.02581	3.70997	0.00216849	Nucleoplasm;Mitochondria;Nucleus, nucleoplasm.	FALSE	FALSE	FALSE	FALSE	FALSE	FALSE	FALSE	FALSE	FALSE	FALSE	FALSE	FALSE	TRUE	TRUE	FALSE	TRUE		P05026-2	ATP1B1	-7.00034	3.64421
Q9Y4B5-4	MTCL1	-7.13931	6.01264	0.000279608	Lateral cell membrane. Midbody. Cytoplasm, cytoskeleton. Gradually accumulates on the apicobasal microtubule bundles during epithelial cell polarization (By similarity). Colocalized with the apicobasal microtubule bundles running beneath the lateral membrane. Colocalized with microtubule bundles in the spindle pole in mitotic cells and in the midbodies at the end of cytokinesis.	FALSE	FALSE	FALSE	TRUE	FALSE	FALSE	FALSE	FALSE	FALSE	FALSE	TRUE	TRUE	FALSE	FALSE	FALSE	FALSE		P11362-6	FGFR1	-7.04745	3.53677	0.00265467	Cell membrane; Single-pass type I membrane protein. Nucleus. Cytoplasm, cytosol. Cytoplasmic vesicle. Can translocate to the nucleus after internalization, or by translocation from the endoplasmic reticulum or Golgi apparatus to the cytosol, and from there to the nucleus.	TRUE	FALSE	TRUE	FALSE	FALSE	TRUE	TRUE	FALSE	TRUE	FALSE	FALSE	FALSE	TRUE	FALSE	FALSE	TRUE		Q5T3I0	GPATCH4	-7.00313	3.03621
P11362-6	FGFR1	-7.16485	3.52565	0.00231553	Cell membrane; Single-pass type I membrane protein. Nucleus. Cytoplasm, cytosol. Cytoplasmic vesicle. Can translocate to the nucleus after internalization, or by translocation from the endoplasmic reticulum or Golgi apparatus to the cytosol, and from there to the nucleus.	TRUE	FALSE	TRUE	FALSE	FALSE	TRUE	TRUE	FALSE	TRUE	FALSE	FALSE	FALSE	TRUE	FALSE	FALSE	TRUE		Q9ULJ6-2	ZMIZ1	-7.04999	3.88863	0.00170719	Nucleoplasm;Cytosol;Nucleus, nucleoplasm. Cytoplasm. Nucleus.	FALSE	FALSE	FALSE	FALSE	FALSE	FALSE	FALSE	FALSE	FALSE	FALSE	TRUE	FALSE	TRUE	FALSE	FALSE	FALSE		Q9NXF1-2	TEX10	-7.00494	4.68351
Q9BXS5	AP1M1	-7.17989	3.09632	0.00493743	Golgi apparatus. Cytoplasmic vesicle, clathrin-coated vesicle membrane; Peripheral membrane protein; Cytoplasmic side.	FALSE	FALSE	FALSE	FALSE	FALSE	TRUE	FALSE	FALSE	TRUE	FALSE	TRUE	FALSE	FALSE	FALSE	TRUE	TRUE		Q8TCY9	URGCP	-7.05055	2.43575	0.0203869	Cytosol;Cytoplasm. Nucleus.	FALSE	FALSE	FALSE	FALSE	FALSE	FALSE	FALSE	FALSE	FALSE	FALSE	TRUE	FALSE	TRUE	FALSE	FALSE	TRUE		Q12770-3	SCAP	-7.02253	4.13209
Q9UHJ3-2	SFMBT1	-7.18488	4.4615	0.000743577	Nucleoplasm;Nucleus.	FALSE	FALSE	FALSE	FALSE	FALSE	FALSE	FALSE	FALSE	FALSE	FALSE	FALSE	FALSE	TRUE	FALSE	FALSE	TRUE		O43542	XRCC3	-7.05823	2.61006	0.0138891	Nucleoplasm;Nucleus. Cytoplasm. Cytoplasm, perinuclear region. Mitochondrion.	FALSE	FALSE	FALSE	FALSE	FALSE	FALSE	FALSE	FALSE	FALSE	FALSE	TRUE	FALSE	TRUE	TRUE	FALSE	TRUE		P29323-2	EPHB2	-7.02989	2.24478
Q53GT1	KLHL22	-7.18942	2.99806	0.00600364	Cytokinetic bridge;Microtubules;Mitotic spindle;Vesicles;Cytoplasm, cytosol. Cytoplasm, cytoskeleton, microtubule organizing center, centrosome. Cytoplasm, cytoskeleton, spindle. Nucleus. Lysosome. Associates with the mitotic spindle as the cells reach chromosome bi-orientation. Localizes to the centrosomes shortly before cells enter anaphase After anaphase onset, predominantly associates with th…	FALSE	FALSE	FALSE	FALSE	FALSE	FALSE	FALSE	TRUE	TRUE	FALSE	TRUE	TRUE	TRUE	FALSE	FALSE	TRUE		O75161-2	NPHP4	-7.05938	3.10913	0.00512116	Cytosol;Nucleoplasm;Nuclear bodies;Vesicles;Cytoplasm, cytoskeleton, cilium basal body. Cytoplasm, cytoskeleton, microtubule organizing center, centrosome. Cell junction, tight junction. Localizes to the ciliary transition zone (By similarity). In the retinal photoreceptor cell layer, localizes at the connecting cilium (By similarity).	FALSE	FALSE	FALSE	FALSE	FALSE	FALSE	FALSE	FALSE	TRUE	FALSE	TRUE	TRUE	TRUE	FALSE	FALSE	TRUE		Q96QF0-8	RAB3IP	-7.05246	5.00846
Q8IV38	ANKMY2	-7.19501	3.30372	0.00332989	Cytosol;Nucleoplasm;Cell projection, cilium.	FALSE	FALSE	FALSE	FALSE	FALSE	FALSE	FALSE	FALSE	FALSE	FALSE	TRUE	FALSE	TRUE	FALSE	FALSE	FALSE		Q92793	CREBBP	-7.08771	3.47822	0.00288255	Nucleoplasm;Nuclear bodies;Cytoplasm. Nucleus. In the presence of ALX1 relocalizes from the cytoplasm to the nucleus.	FALSE	FALSE	FALSE	FALSE	FALSE	FALSE	FALSE	FALSE	FALSE	FALSE	TRUE	FALSE	TRUE	FALSE	FALSE	FALSE		P37837	TALDO1	-7.07076	3.36415
Q96QF0-8	RAB3IP	-7.20746	3.77672	0.0016244	Intermediate filaments;Cytoplasm. Nucleus. Cytoplasm, cytoskeleton. Cell projection, lamellipodium. Vesicle. Cytoplasm, cytoskeleton, microtubule organizing center, centrosome. Activation of protein kinase C results in redistribution to the periphery of lamellipodia.	FALSE	FALSE	FALSE	FALSE	FALSE	FALSE	FALSE	FALSE	TRUE	FALSE	TRUE	TRUE	TRUE	FALSE	FALSE	TRUE		Q16537-3	PPP2R5E	-7.09183	3.01672	0.00605666	Cytosol;Cytoplasm.	FALSE	FALSE	FALSE	FALSE	FALSE	FALSE	FALSE	FALSE	FALSE	FALSE	TRUE	FALSE	FALSE	FALSE	FALSE	TRUE		Q8IYL2	TRMT44	-7.07692	3.15779
Q92793	CREBBP	-7.20852	4.80415	0.000591969	Nucleoplasm;Nuclear bodies;Cytoplasm. Nucleus. In the presence of ALX1 relocalizes from the cytoplasm to the nucleus.	FALSE	FALSE	FALSE	FALSE	FALSE	FALSE	FALSE	FALSE	FALSE	FALSE	TRUE	FALSE	TRUE	FALSE	FALSE	FALSE		Q5SNT2	TMEM201	-7.09436	3.36249	0.00337138	Nuclear membrane;Nucleoplasm;[Isoform 2]: Nucleus inner membrane; Multi-pass membrane protein. Cytoplasm, cytoskeleton, spindle pole. During interphase, isoform 2 is distributed in the inner nuclear membrane in distinct micro-domains and during mitosis, it is found in the ER but it also localizes to the polar regions of the mitotic spindle.	TRUE	FALSE	FALSE	FALSE	FALSE	FALSE	FALSE	FALSE	FALSE	FALSE	FALSE	TRUE	TRUE	FALSE	FALSE	TRUE		Q8TCY9	URGCP	-7.08529	4.77604
P52429	DGKE	-7.21018	3.78429	0.00160385	Cytosol;Nucleoplasm;Membrane; Single-pass membrane protein.	TRUE	FALSE	FALSE	FALSE	FALSE	FALSE	FALSE	FALSE	FALSE	FALSE	FALSE	FALSE	TRUE	FALSE	FALSE	FALSE		O95427	PIGN	-7.09522	3.44469	0.0029977	Cytosol;Plasma membrane;Endoplasmic reticulum membrane; Multi-pass membrane protein.	TRUE	FALSE	FALSE	TRUE	FALSE	FALSE	TRUE	FALSE	FALSE	FALSE	FALSE	FALSE	FALSE	FALSE	FALSE	FALSE		Q8WY91	THAP4	-7.09062	4.58526
P52333	JAK3	-7.21035	2.94718	0.00661643	Cytosol;Plasma membrane;Endomembrane system; Peripheral membrane protein. Cytoplasm.	FALSE	FALSE	FALSE	TRUE	FALSE	FALSE	FALSE	FALSE	FALSE	FALSE	TRUE	FALSE	FALSE	FALSE	FALSE	TRUE		P31939-2	ATIC	-7.10595	2.66099	0.0124199	Cytosol;Plasma membrane	FALSE	FALSE	FALSE	TRUE	FALSE	FALSE	FALSE	FALSE	FALSE	FALSE	TRUE	FALSE	FALSE	FALSE	FALSE	TRUE		Q9ULK4-2	MED23	-7.09204	3.5428
Q16537-3	PPP2R5E	-7.2174	2.90336	0.00724732	Cytosol;Cytoplasm.	FALSE	FALSE	FALSE	FALSE	FALSE	FALSE	FALSE	FALSE	FALSE	FALSE	TRUE	FALSE	FALSE	FALSE	FALSE	TRUE		O75182-2	SIN3B	-7.10672	3.22239	0.00424183	Nucleoplasm;Plasma membrane;Nucleus.	FALSE	FALSE	FALSE	TRUE	FALSE	FALSE	FALSE	FALSE	FALSE	FALSE	FALSE	FALSE	TRUE	FALSE	FALSE	TRUE		Q5T6C5	ATXN7L2	-7.0971	3.28247
Q7KZ85	SUPT6H	-7.21857	2.36733	0.0226502	Cytosol;Nucleoplasm;Plasma membrane;Nucleus.	FALSE	FALSE	FALSE	TRUE	FALSE	FALSE	FALSE	FALSE	FALSE	FALSE	TRUE	FALSE	TRUE	FALSE	FALSE	TRUE		P05026-2	ATP1B1	-7.11368	4.21641	0.00131258	Cell membrane; Single-pass type II membrane protein. Apical cell membrane; Single-pass type II membrane protein. Cell membrane, sarcolemma. Localizes in long striations at the level of Z and M lines.	TRUE	FALSE	TRUE	FALSE	FALSE	FALSE	TRUE	FALSE	FALSE	FALSE	FALSE	FALSE	FALSE	FALSE	FALSE	TRUE		Q9UNN5-2	FAF1	-7.10657	3.39584
Q12770-3	SCAP	-7.22033	3.96097	0.00131539	Endoplasmic reticulum membrane; Multi-pass membrane protein; Multi-pass membrane protein.	TRUE	FALSE	FALSE	TRUE	FALSE	FALSE	TRUE	FALSE	FALSE	FALSE	FALSE	FALSE	FALSE	FALSE	FALSE	TRUE		Q9C0D5-2	TANC1	-7.12033	3.60766	0.00242837	Cell junction, synapse, postsynaptic density.	FALSE	FALSE	FALSE	FALSE	FALSE	FALSE	FALSE	FALSE	FALSE	FALSE	FALSE	FALSE	FALSE	FALSE	FALSE	TRUE		Q9C0D5-2	TANC1	-7.12194	3.20059
Q96AE7-2	TTC17	-7.23418	3.34506	0.00309911	Plasma membrane;Cytosol;Cytoplasm. Cell membrane. Cytoplasm, cytoskeleton.	FALSE	FALSE	FALSE	TRUE	FALSE	FALSE	FALSE	FALSE	FALSE	FALSE	TRUE	TRUE	FALSE	FALSE	FALSE	TRUE		Q8IV38	ANKMY2	-7.12895	3.24126	0.00411053	Cytosol;Nucleoplasm;Cell projection, cilium.	FALSE	FALSE	FALSE	FALSE	FALSE	FALSE	FALSE	FALSE	FALSE	FALSE	TRUE	FALSE	TRUE	FALSE	FALSE	FALSE		Q9UHJ3-2	SFMBT1	-7.12365	3.87952
Q9NXF1-2	TEX10	-7.23884	5.7083	0.000380125	Nucleoplasm;Mitochondria;Nucleus, nucleoplasm.	FALSE	FALSE	FALSE	FALSE	FALSE	FALSE	FALSE	FALSE	FALSE	FALSE	FALSE	FALSE	TRUE	TRUE	FALSE	TRUE		Q9UHJ3-2	SFMBT1	-7.13733	3.67962	0.00223558	Nucleoplasm;Nucleus.	FALSE	FALSE	FALSE	FALSE	FALSE	FALSE	FALSE	FALSE	FALSE	FALSE	FALSE	FALSE	TRUE	FALSE	FALSE	TRUE		Q9Y4C8	RBM19	-7.13407	3.83701
P31939-2	ATIC	-7.24027	2.75582	0.00985453	Cytosol;Plasma membrane	FALSE	FALSE	FALSE	TRUE	FALSE	FALSE	FALSE	FALSE	FALSE	FALSE	TRUE	FALSE	FALSE	FALSE	FALSE	TRUE		Q9UNN5-2	FAF1	-7.14148	3.87845	0.00172569	Nucleoplasm;Nucleus.	FALSE	FALSE	FALSE	FALSE	FALSE	FALSE	FALSE	FALSE	FALSE	FALSE	FALSE	FALSE	TRUE	FALSE	FALSE	TRUE		Q9Y4B5-4	MTCL1	-7.15507	4.07539
[truncated: 414 more rows]
[truncated: 62 more columns]

## Sheet: Supplementary Table 3
Description	raw.0min	raw.1min	raw.5min	raw.10min	raw.30min	norm.0min	norm.1min	norm.5min	norm.10min	norm.30min	max.difference	Model
static	1	1	1	1	1	0.2	0.2	0.2	0.2	0.2	0	c-c-c-c
incr.@0(1).to2in1	1	2	2	2	2	0.111111	0.222222	0.222222	0.222222	0.222222	1	u-c-c-c
[truncated: 2,180 more rows]

## Sheet: Notes for Supplementary Table 3
	Use column M to filter patterns that have desired difference between the
[truncated: 5 more rows]
